# Supplementary material for: Decoding the regulatory role of ATP synthase inhibitory factor 1 (ATPIF1) in Wallerian degeneration and peripheral nerve regeneration
Source: Exploration (Beijing). 2024 Mar 19;4(6):20230098. doi: 10.1002/EXP.20230098 (PMC11655313; doi:10.1002/EXP.20230098)
Supplement: Supplementary file 2 — Supporting Information [file EXP2-4-20230098-s003.xls]

id	WT1_count	WT2_count	WT3_count	IF1KO1_count	IF1KO2_count	IF1KO3_count	WT1_fpkm	WT2_fpkm	WT3_fpkm	IF1KO1_fpkm	IF1KO2_fpkm	IF1KO3_fpkm	WT_mean	IF1KO_mean	log2(fc)	PValue	FDR	Symbol	Description	KEGG_A_class	KEGG_B_class	Pathway	K_ID	GO Component	GO Function	GO Process	TF_family
ENSMUSG00000040026	2047	2585	2336	20	15	47	330.61	313.99	302.94	0.81	0.72	4.43	315.846666666667	1.98666666666667	-7.31273070641699	1.49771156949855e-84	2.67446354965356e-80	Saa3	serum amyloid A 3 [Source:MGI Symbol;Acc:MGI:98223]	-	-	-	-	GO:0005576//extracellular region;GO:0005615//extracellular space;GO:0034364//high-density lipoprotein particle	GO:0035662//Toll-like receptor 4 binding;GO:0042056//chemoattractant activity	GO:0006953//acute-phase response;GO:0007252//I-kappaB phosphorylation;GO:0009617//response to bacterium;GO:0035634//response to stilbenoid;GO:0050918//positive chemotaxis;GO:0060326//cell chemotaxis;GO:0071347//cellular response to interleukin-1	--
ENSMUSG00000007888	1735	3908	2273	81	84	80	110.29	184.54	115.20	5.82	4.06	3.09	136.676666666667	4.32333333333333	-4.98247908421837	3.42646755733887e-81	3.05932155857001e-77	Crlf1	cytokine receptor-like factor 1 [Source:MGI Symbol;Acc:MGI:1340030]	-	-	-	-	GO:0005576//extracellular region;GO:0005615//extracellular space;GO:0009897//external side of plasma membrane;GO:0043235//receptor complex;GO:0097058//CRLF-CLCF1 complex	GO:0004896//cytokine receptor activity;GO:0005125//cytokine activity;GO:0005127//ciliary neurotrophic factor receptor binding;GO:0005515//protein binding;GO:0019955//cytokine binding	GO:0001657//ureteric bud development;GO:0008284//positive regulation of cell proliferation;GO:0019221//cytokine-mediated signaling pathway;GO:0042531//positive regulation of tyrosine phosphorylation of STAT protein;GO:0043524//negative regulation of neuron apoptotic process;GO:2000672//negative regulation of motor neuron apoptotic process	--
ENSMUSG00000035385	2828	3137	2347	22	39	69	312.70	260.91	208.16	2.40	3.04	5.39	260.59	3.61	-6.17363907499036	6.94721680436907e-77	4.13521501585395e-73	Ccl2	chemokine (C-C motif) ligand 2 [Source:MGI Symbol;Acc:MGI:98259]	Human Diseases;Human Diseases;Environmental Information Processing;Human Diseases;Human Diseases;Human Diseases;Organismal Systems;Human Diseases;Organismal Systems;Human Diseases;Human Diseases;Environmental Information Processing;Human Diseases;Human Diseases;Organismal Systems;Environmental Information Processing;Human Diseases	Infectious disease: viral;Infectious disease: viral;Signaling molecules and interaction;Infectious disease: bacterial;Infectious disease: viral;Cardiovascular disease;Immune system;Immune disease;Immune system;Infectious disease: viral;Cardiovascular disease;Signal transduction;Infectious disease: parasitic;Endocrine and metabolic disease;Immune system;Signaling molecules and interaction;Infectio…	ko05168//Herpes simplex virus 1 infection;ko05171//Coronavirus disease - COVID-19;ko04060//Cytokine-cytokine receptor interaction;ko05135//Yersinia infection;ko05163//Human cytomegalovirus infection;ko05417//Lipid and atherosclerosis;ko04621//NOD-like receptor signaling pathway;ko05323//Rheumatoid arthritis;ko04062//Chemokine signaling pathway;ko05164//Influenza A;ko05418//Fluid shear stress and …	K14624;K14624;K14624;K14624;K14624;K14624;K14624;K14624;K14624;K14624;K14624;K14624;K14624;K14624;K14624;K14624;K14624	GO:0005576//extracellular region;GO:0005615//extracellular space;GO:0005737//cytoplasm;GO:0005791//rough endoplasmic reticulum;GO:0030139//endocytic vesicle;GO:0030425//dendrite;GO:0043025//neuronal cell body;GO:0043204//perikaryon;GO:0043679//axon terminus;GO:0044299//C-fiber;GO:0045202//synapse;GO:0048471//perinuclear region of cytoplasm	GO:0001664//G-protein coupled receptor binding;GO:0005125//cytokine activity;GO:0005515//protein binding;GO:0008009//chemokine activity;GO:0008201//heparin binding;GO:0031727//CCR2 chemokine receptor binding;GO:0048020//CCR chemokine receptor binding	GO:0000165//MAPK cascade;GO:0001525//angiogenesis;GO:0001666//response to hypoxia;GO:0001912//positive regulation of leukocyte mediated cytotoxicity;GO:0001938//positive regulation of endothelial cell proliferation;GO:0002523//leukocyte migration involved in inflammatory response;GO:0002544//chronic inflammatory response;GO:0002548//monocyte chemotaxis;GO:0002687//positive regulation of leukocyte…	--
ENSMUSG00000004266	878	972	966	62	68	85	35.67	29.55	31.34	2.72	2.35	2.43	32.1866666666667	2.5	-3.68646317537178	1.70043525884984e-70	7.59116810432038e-67	Ptpn6	protein tyrosine phosphatase, non-receptor type 6 [Source:MGI Symbol;Acc:MGI:96055]	Organismal Systems;Human Diseases;Organismal Systems;Human Diseases;Environmental Information Processing;Organismal Systems;Human Diseases;Cellular Processes	Immune system;Cancer: overview;Immune system;Infectious disease: parasitic;Signal transduction;Immune system;Cancer: overview;Cellular community - eukaryotes	ko04650//Natural killer cell mediated cytotoxicity;ko05205//Proteoglycans in cancer;ko04662//B cell receptor signaling pathway;ko05140//Leishmaniasis;ko04630//JAK-STAT signaling pathway;ko04660//T cell receptor signaling pathway;ko05235//PD-L1 expression and PD-1 checkpoint pathway in cancer;ko04520//Adherens junction	K05697;K05697;K05697;K05697;K05697;K05697;K05697;K05697	GO:0005634//nucleus;GO:0005654//nucleoplasm;GO:0005730//nucleolus;GO:0005737//cytoplasm;GO:0005829//cytosol;GO:0005911//cell-cell junction;GO:0032991//macromolecular complex;GO:0042105//alpha-beta T cell receptor complex	GO:0001784//phosphotyrosine binding;GO:0004721//phosphoprotein phosphatase activity;GO:0004725//protein tyrosine phosphatase activity;GO:0005001//transmembrane receptor protein tyrosine phosphatase activity;GO:0005515//protein binding;GO:0016787//hydrolase activity;GO:0016791//phosphatase activity;GO:0017124//SH3 domain binding;GO:0019901//protein kinase binding;GO:0042169//SH2 domain binding;GO:…	GO:0002244//hematopoietic progenitor cell differentiation;GO:0002924//negative regulation of humoral immune response mediated by circulating immunoglobulin;GO:0006470//protein dephosphorylation;GO:0006950//response to stress;GO:0008284//positive regulation of cell proliferation;GO:0014068//positive regulation of phosphatidylinositol 3-kinase signaling;GO:0016311//dephosphorylation;GO:0018108//pep…	--
ENSMUSG00000024397	828	980	948	24	18	43	88.40	79.03	81.18	2.53	1.36	3.24	82.87	2.37666666666667	-5.12383844111403	3.3541353208011e-65	1.1978958884709e-61	Aif1	allograft inflammatory factor 1 [Source:MGI Symbol;Acc:MGI:1343098]	-	-	-	-	GO:0001726//ruffle;GO:0001891//phagocytic cup;GO:0005634//nucleus;GO:0005737//cytoplasm;GO:0005829//cytosol;GO:0005856//cytoskeleton;GO:0005884//actin filament;GO:0005886//plasma membrane;GO:0016020//membrane;GO:0030027//lamellipodium;GO:0032587//ruffle membrane;GO:0042995//cell projection;GO:0043204//perikaryon;GO:0048471//perinuclear region of cytoplasm	GO:0003779//actin binding;GO:0005509//calcium ion binding;GO:0005515//protein binding;GO:0046872//metal ion binding;GO:0051015//actin filament binding	GO:0001774//microglial cell activation;GO:0001934//positive regulation of protein phosphorylation;GO:0006911//phagocytosis, engulfment;GO:0006954//inflammatory response;GO:0008284//positive regulation of cell proliferation;GO:0010629//negative regulation of gene expression;GO:0014739//positive regulation of muscle hyperplasia;GO:0016601//Rac protein signal transduction;GO:0030041//actin filament …	--
ENSMUSG00000000204	761	1299	1489	4	3	5	23.84	30.24	35.23	0.09	0.05	0.09	29.77	0.0766666666666667	-8.60104405090218	1.86201207970704e-64	5.54165828455477e-61	SLFN12L	schlafen 4 [Source:MGI Symbol;Acc:MGI:1329010]	-	-	-	-	GO:0005575//cellular_component	GO:0003674//molecular_function	GO:0009617//response to bacterium	--
ENSMUSG00000037010	805	1030	715	44	45	37	22.98	22.12	16.37	1.24	0.91	0.75	20.49	0.966666666666667	-4.40575767971747	4.97021192286715e-60	1.26790106152341e-56	Apln	apelin [Source:MGI Symbol;Acc:MGI:1353624]	Environmental Information Processing;Environmental Information Processing	Signaling molecules and interaction;Signal transduction	ko04080//Neuroactive ligand-receptor interaction;ko04371//Apelin signaling pathway	K05225;K05225	GO:0005576//extracellular region;GO:0005615//extracellular space;GO:0048471//perinuclear region of cytoplasm	GO:0005102//receptor binding;GO:0005179//hormone activity;GO:0031704//apelin receptor binding;GO:0042802//identical protein binding	GO:0001525//angiogenesis;GO:0002026//regulation of the force of heart contraction;GO:0003085//negative regulation of systemic arterial blood pressure;GO:0007165//signal transduction;GO:0007186//G-protein coupled receptor signaling pathway;GO:0007369//gastrulation;GO:0007631//feeding behavior;GO:0008284//positive regulation of cell proliferation;GO:0010460//positive regulation of heart rate;GO:001…	--
ENSMUSG00000046711	3414	5165	2487	150	202	177	197.05	223.77	112.20	8.17	8.35	7.44	177.673333333333	7.98666666666667	-4.47548985362782	6.88113927179797e-59	1.5359562997062e-55	Hmga1	high mobility group AT-hook 1 [Source:MGI Symbol;Acc:MGI:96160]	-	-	-	-	GO:0000785//chromatin;GO:0005634//nucleus;GO:0005694//chromosome;GO:0035985//senescence-associated heterochromatin focus;GO:0090575//RNA polymerase II transcription factor complex	GO:0000978//RNA polymerase II core promoter proximal region sequence-specific DNA binding;GO:0000987//core promoter proximal region sequence-specific DNA binding;GO:0001221//transcription cofactor binding;GO:0003677//DNA binding;GO:0003680//AT DNA binding;GO:0003682//chromatin binding;GO:0003712//transcription cofactor activity;GO:0003713//transcription coactivator activity;GO:0003906//DNA-(apuri…	GO:0006284//base-excision repair;GO:0006355//regulation of transcription, DNA-templated;GO:0007283//spermatogenesis;GO:0008285//negative regulation of cell proliferation;GO:0045892//negative regulation of transcription, DNA-templated;GO:0045893//positive regulation of transcription, DNA-templated;GO:0045944//positive regulation of transcription from RNA polymerase II promoter;GO:0090402//oncogene…	HMGA
ENSMUSG00000015947	1713	1351	1380	13	9	30	74.66	50.19	53.53	0.68	0.22	0.74	59.46	0.546666666666667	-6.76511424401072	2.07710831073847e-56	4.12121367831742e-53	Fcgr1	Fc receptor, IgG, high affinity I [Source:MGI Symbol;Acc:MGI:95498]	Human Diseases;Organismal Systems;Human Diseases;Cellular Processes;Human Diseases;Human Diseases;Organismal Systems;Organismal Systems;Human Diseases;Organismal Systems;Human Diseases	Cancer: overview;Immune system;Infectious disease: bacterial;Transport and catabolism;Immune disease;Infectious disease: bacterial;Immune system;Immune system;Infectious disease: parasitic;Development and regeneration;Cancer: specific types	ko05202//Transcriptional misregulation in cancer;ko04613//Neutrophil extracellular trap formation;ko05152//Tuberculosis;ko04145//Phagosome;ko05322//Systemic lupus erythematosus;ko05150//Staphylococcus aureus infection;ko04640//Hematopoietic cell lineage;ko04666//Fc gamma R-mediated phagocytosis;ko05140//Leishmaniasis;ko04380//Osteoclast differentiation;ko05221//Acute myeloid leukemia	K06498;K06498;K06498;K06498;K06498;K06498;K06498;K06498;K06498;K06498;K06498	GO:0005886//plasma membrane;GO:0005887//integral component of plasma membrane;GO:0009897//external side of plasma membrane;GO:0016020//membrane;GO:0016021//integral component of membrane;GO:0045121//membrane raft	GO:0004888//transmembrane signaling receptor activity;GO:0019770//IgG receptor activity;GO:0019771//high-affinity IgG receptor activity;GO:0019864//IgG binding;GO:0031774//leukotriene receptor binding	GO:0001788//antibody-dependent cellular cytotoxicity;GO:0001798//positive regulation of type IIa hypersensitivity;GO:0001805//positive regulation of type III hypersensitivity;GO:0002376//immune system process;GO:0006898//receptor-mediated endocytosis;GO:0006910//phagocytosis, recognition;GO:0006911//phagocytosis, engulfment;GO:0007166//cell surface receptor signaling pathway;GO:0009617//response …	--
ENSMUSG00000072620	2065	2891	2175	180	195	304	111.56	117.48	94.24	9.60	7.44	11.60	107.76	9.54666666666667	-3.4966808589192	3.43571595742195e-56	6.13515798516838e-53	SLFN12L	schlafen 2 [Source:MGI Symbol;Acc:MGI:1313258]	-	-	-	-	-	-	GO:0008285//negative regulation of cell proliferation;GO:0009617//response to bacterium	--
ENSMUSG00000000682	1033	907	889	26	23	42	180.67	119.32	124.71	4.49	2.84	5.19	141.566666666667	4.17333333333333	-5.08413764130215	3.59444229804782e-55	5.83508691965818e-52	Cd52	CD52 antigen [Source:MGI Symbol;Acc:MGI:1346088]	-	-	-	-	GO:0005886//plasma membrane;GO:0016020//membrane;GO:0031225//anchored component of membrane;GO:0097225//sperm midpiece	-	GO:0007204//positive regulation of cytosolic calcium ion concentration;GO:0009617//response to bacterium	--
ENSMUSG00000030921	730	1096	1018	150	161	179	17.40	19.66	19.46	3.53	2.71	3.02	18.84	3.08666666666667	-2.6096773670737	6.17310007453804e-55	9.18608733591881e-52	Trim30a	tripartite motif-containing 30A [Source:MGI Symbol;Acc:MGI:98178]	Human Diseases	Infectious disease: viral	ko05170//Human immunodeficiency virus 1 infection	K10648	GO:0000932//cytoplasmic mRNA processing body;GO:0005634//nucleus;GO:0005654//nucleoplasm;GO:0005737//cytoplasm;GO:0005829//cytosol;GO:1990462//omegasome	GO:0003677//DNA binding;GO:0003713//transcription coactivator activity;GO:0004842//ubiquitin-protein transferase activity;GO:0005515//protein binding;GO:0008270//zinc ion binding;GO:0019901//protein kinase binding;GO:0030674//protein binding, bridging;GO:0038187//pattern recognition receptor activity;GO:0042802//identical protein binding;GO:0042803//protein homodimerization activity;GO:0046872//m…	GO:0000209//protein polyubiquitination;GO:0002218//activation of innate immune response;GO:0006914//autophagy;GO:0009617//response to bacterium;GO:0010468//regulation of gene expression;GO:0010508//positive regulation of autophagy;GO:0016567//protein ubiquitination;GO:0031664//regulation of lipopolysaccharide-mediated signaling pathway;GO:0032715//negative regulation of interleukin-6 production;G…	--
ENSMUSG00000049037	791	873	1131	32	23	50	45.64	37.89	52.34	1.82	0.94	2.04	45.29	1.6	-4.82304872916275	3.49536794284902e-53	4.80129118118884e-50	CLEC4A	C-type lectin domain family 4, member a1 [Source:MGI Symbol;Acc:MGI:3036291]	-	-	-	-	GO:0009897//external side of plasma membrane;GO:0016020//membrane;GO:0016021//integral component of membrane	GO:0005509//calcium ion binding;GO:0005537//mannose binding;GO:0030246//carbohydrate binding	GO:0001818//negative regulation of cytokine production;GO:0002470//plasmacytoid dendritic cell antigen processing and presentation;GO:0006955//immune response;GO:0032720//negative regulation of tumor necrosis factor production;GO:0036037//CD8-positive, alpha-beta T cell activation;GO:0042590//antigen processing and presentation of exogenous peptide antigen via MHC class I	--
ENSMUSG00000001228	468	1140	625	17	24	23	12.13	22.01	13.00	0.45	0.57	0.43	15.7133333333333	0.483333333333333	-5.02282695323523	1.36702775152487e-52	1.74364389706998e-49	Uhrf1	ubiquitin-like, containing PHD and RING finger domains, 1 [Source:MGI Symbol;Acc:MGI:1338889]	-	-	-	-	GO:0000785//chromatin;GO:0000791//euchromatin;GO:0000792//heterochromatin;GO:0005634//nucleus;GO:0005654//nucleoplasm;GO:0005657//replication fork;GO:0005886//plasma membrane;GO:0016363//nuclear matrix;GO:0031410//cytoplasmic vesicle	GO:0000987//core promoter proximal region sequence-specific DNA binding;GO:0003677//DNA binding;GO:0004842//ubiquitin-protein transferase activity;GO:0005515//protein binding;GO:0008270//zinc ion binding;GO:0008327//methyl-CpG binding;GO:0016740//transferase activity;GO:0031493//nucleosomal histone binding;GO:0035064//methylated histone binding;GO:0042393//histone binding;GO:0042802//identical pr…	GO:0000122//negative regulation of transcription from RNA polymerase II promoter;GO:0006281//DNA repair;GO:0006325//chromatin organization;GO:0006511//ubiquitin-dependent protein catabolic process;GO:0006974//cellular response to DNA damage stimulus;GO:0007049//cell cycle;GO:0010216//maintenance of DNA methylation;GO:0010390//histone monoubiquitination;GO:0016567//protein ubiquitination;GO:001657…	--
ENSMUSG00000005087	3325	4418	3028	235	350	451	74.21	75.71	58.15	5.67	6.53	7.64	69.3566666666667	6.61333333333333	-3.39058503821832	2.69261298029031e-52	3.20546599926961e-49	Cd44	CD44 antigen [Source:MGI Symbol;Acc:MGI:88338]	Human Diseases;Organismal Systems;Human Diseases;Human Diseases;Environmental Information Processing	Infectious disease: viral;Immune system;Cancer: overview;Cancer: overview;Signaling molecules and interaction	ko05169//Epstein-Barr virus infection;ko04640//Hematopoietic cell lineage;ko05205//Proteoglycans in cancer;ko05206//MicroRNAs in cancer;ko04512//ECM-receptor interaction	K06256;K06256;K06256;K06256;K06256	GO:0005794//Golgi apparatus;GO:0005829//cytosol;GO:0005886//plasma membrane;GO:0005902//microvillus;GO:0009986//cell surface;GO:0016020//membrane;GO:0016021//integral component of membrane;GO:0016324//apical plasma membrane;GO:0031258//lamellipodium membrane;GO:0035692//macrophage migration inhibitory factor receptor complex;GO:0042995//cell projection	GO:0004896//cytokine receptor activity;GO:0005540//hyaluronic acid binding	GO:0007155//cell adhesion;GO:0016477//cell migration;GO:0019221//cytokine-mediated signaling pathway;GO:0030214//hyaluronan catabolic process;GO:0033138//positive regulation of peptidyl-serine phosphorylation;GO:0034116//positive regulation of heterotypic cell-cell adhesion;GO:0042110//T cell activation;GO:0043066//negative regulation of apoptotic process;GO:0043154//negative regulation of cystei…	--
ENSMUSG00000052776	583	899	802	42	35	70	27.80	32.24	30.68	1.96	1.18	2.35	30.24	1.83	-4.04654258593703	1.70353381734042e-50	1.90125021101549e-47	Oas1a	2'-5' oligoadenylate synthetase 1A [Source:MGI Symbol;Acc:MGI:2180860]	Human Diseases;Human Diseases;Human Diseases;Organismal Systems;Human Diseases;Human Diseases;Human Diseases	Infectious disease: viral;Infectious disease: viral;Infectious disease: viral;Immune system;Infectious disease: viral;Infectious disease: viral;Infectious disease: viral	ko05168//Herpes simplex virus 1 infection;ko05171//Coronavirus disease - COVID-19;ko05169//Epstein-Barr virus infection;ko04621//NOD-like receptor signaling pathway;ko05164//Influenza A;ko05160//Hepatitis C;ko05162//Measles	K14216;K14216;K14216;K14216;K14216;K14216;K14216	GO:0005634//nucleus;GO:0005654//nucleoplasm;GO:0005737//cytoplasm;GO:0005739//mitochondrion;GO:0005783//endoplasmic reticulum;GO:0005829//cytosol;GO:0005840//ribosome;GO:0016020//membrane;GO:0043231//intracellular membrane-bounded organelle	GO:0000166//nucleotide binding;GO:0001730//2'-5'-oligoadenylate synthetase activity;GO:0003723//RNA binding;GO:0003725//double-stranded RNA binding;GO:0005515//protein binding;GO:0005524//ATP binding;GO:0016740//transferase activity;GO:0016779//nucleotidyltransferase activity;GO:0046872//metal ion binding	GO:0002376//immune system process;GO:0006006//glucose metabolic process;GO:0006164//purine nucleotide biosynthetic process;GO:0009615//response to virus;GO:0032728//positive regulation of interferon-beta production;GO:0032760//positive regulation of tumor necrosis factor production;GO:0034138//toll-like receptor 3 signaling pathway;GO:0034142//toll-like receptor 4 signaling pathway;GO:0035457//ce…	--
ENSMUSG00000001131	3954	7357	3711	19	24	87	415.91	583.08	314.19	1.99	1.73	6.51	437.726666666667	3.41	-7.00411472734177	4.64627476302246e-49	4.88050167313482e-46	Timp1	tissue inhibitor of metalloproteinase 1 [Source:MGI Symbol;Acc:MGI:98752]	Environmental Information Processing	Signal transduction	ko04066//HIF-1 signaling pathway	K16451	GO:0005576//extracellular region;GO:0005604//basement membrane;GO:0005615//extracellular space;GO:0031012//extracellular matrix	GO:0002020//protease binding;GO:0004857//enzyme inhibitor activity;GO:0005125//cytokine activity;GO:0005515//protein binding;GO:0008083//growth factor activity;GO:0008191//metalloendopeptidase inhibitor activity;GO:0008270//zinc ion binding;GO:0030414//peptidase inhibitor activity;GO:0046872//metal ion binding	GO:0001775//cell activation;GO:0002248//connective tissue replacement involved in inflammatory response wound healing;GO:0007165//signal transduction;GO:0007568//aging;GO:0008284//positive regulation of cell proliferation;GO:0009725//response to hormone;GO:0010033//response to organic substance;GO:0010466//negative regulation of peptidase activity;GO:0010951//negative regulation of endopeptidase …	--
ENSMUSG00000079227	1649	1220	1030	8	11	27	38.90	29.53	18.77	0.09	0.08	0.37	29.0666666666667	0.18	-7.33522491750082	6.48781920493345e-49	6.43627708569426e-46	Ccr5	chemokine (C-C motif) receptor 5 [Source:MGI Symbol;Acc:MGI:107182]	Environmental Information Processing;Cellular Processes;Human Diseases;Human Diseases;Human Diseases;Human Diseases;Organismal Systems;Human Diseases;Environmental Information Processing	Signaling molecules and interaction;Transport and catabolism;Infectious disease: viral;Infectious disease: viral;Infectious disease: viral;Cancer: overview;Immune system;Infectious disease: parasitic;Signaling molecules and interaction	ko04060//Cytokine-cytokine receptor interaction;ko04144//Endocytosis;ko05163//Human cytomegalovirus infection;ko05170//Human immunodeficiency virus 1 infection;ko05167//Kaposi sarcoma-associated herpesvirus infection;ko05203//Viral carcinogenesis;ko04062//Chemokine signaling pathway;ko05145//Toxoplasmosis;ko04061//Viral protein interaction with cytokine and cytokine receptor	K04180;K04180;K04180;K04180;K04180;K04180;K04180;K04180;K04180	GO:0005737//cytoplasm;GO:0005768//endosome;GO:0005886//plasma membrane;GO:0009897//external side of plasma membrane;GO:0009986//cell surface;GO:0016020//membrane;GO:0016021//integral component of membrane	GO:0003779//actin binding;GO:0004930//G-protein coupled receptor activity;GO:0004950//chemokine receptor activity;GO:0016493//C-C chemokine receptor activity;GO:0019901//protein kinase binding;GO:0019957//C-C chemokine binding;GO:0042802//identical protein binding;GO:0071791//chemokine (C-C motif) ligand 5 binding	GO:0000165//MAPK cascade;GO:0006816//calcium ion transport;GO:0006935//chemotaxis;GO:0006952//defense response;GO:0006954//inflammatory response;GO:0006955//immune response;GO:0007165//signal transduction;GO:0007186//G-protein coupled receptor signaling pathway;GO:0007204//positive regulation of cytosolic calcium ion concentration;GO:0007267//cell-cell signaling;GO:0010628//positive regulation of…	--
ENSMUSG00000059089	715	589	795	5	2	5	51.18	31.71	45.64	0.35	0.10	0.25	42.8433333333333	0.233333333333333	-7.52053449867557	1.249180732024e-48	1.17403264903961e-45	Fcgr4	Fc receptor, IgG, low affinity IV [Source:MGI Symbol;Acc:MGI:2179523]	Organismal Systems;Human Diseases;Cellular Processes;Human Diseases;Human Diseases;Organismal Systems;Organismal Systems;Human Diseases;Organismal Systems	Immune system;Infectious disease: bacterial;Transport and catabolism;Immune disease;Infectious disease: bacterial;Immune system;Immune system;Infectious disease: parasitic;Development and regeneration	ko04613//Neutrophil extracellular trap formation;ko05152//Tuberculosis;ko04145//Phagosome;ko05322//Systemic lupus erythematosus;ko05150//Staphylococcus aureus infection;ko04650//Natural killer cell mediated cytotoxicity;ko04666//Fc gamma R-mediated phagocytosis;ko05140//Leishmaniasis;ko04380//Osteoclast differentiation	K06463;K06463;K06463;K06463;K06463;K06463;K06463;K06463;K06463	GO:0005615//extracellular space;GO:0005886//plasma membrane;GO:0005887//integral component of plasma membrane;GO:0009897//external side of plasma membrane;GO:0009986//cell surface;GO:0016020//membrane;GO:0016021//integral component of membrane;GO:0033001//Fc-gamma receptor III complex	GO:0004888//transmembrane signaling receptor activity;GO:0019767//IgE receptor activity;GO:0019770//IgG receptor activity;GO:0019772//low-affinity IgG receptor activity;GO:0019863//IgE binding;GO:0019864//IgG binding;GO:0034235//GPI anchor binding	GO:0002468//dendritic cell antigen processing and presentation;GO:0007166//cell surface receptor signaling pathway;GO:0038094//Fc-gamma receptor signaling pathway;GO:0038095//Fc-epsilon receptor signaling pathway;GO:0042119//neutrophil activation;GO:0045780//positive regulation of bone resorption;GO:0050776//regulation of immune response;GO:0051930//regulation of sensory perception of pain;GO:007…	--
ENSMUSG00000051439	1603	2590	2258	76	68	165	87.82	106.72	99.22	4.11	2.63	6.39	97.92	4.37666666666667	-4.48369914252092	9.48147088390766e-46	8.46553127869696e-43	Cd14	CD14 antigen [Source:MGI Symbol;Acc:MGI:88318]	Human Diseases;Human Diseases;Environmental Information Processing;Cellular Processes;Human Diseases;Human Diseases;Environmental Information Processing;Human Diseases;Organismal Systems;Human Diseases;Organismal Systems;Human Diseases;Human Diseases;Human Diseases	Cancer: overview;Infectious disease: bacterial;Signal transduction;Transport and catabolism;Infectious disease: bacterial;Infectious disease: parasitic;Signal transduction;Cardiovascular disease;Immune system;Endocrine and metabolic disease;Immune system;Infectious disease: bacterial;Cancer: specific types;Infectious disease: bacterial	ko05202//Transcriptional misregulation in cancer;ko05152//Tuberculosis;ko04010//MAPK signaling pathway;ko04145//Phagosome;ko05132//Salmonella infection;ko05146//Amoebiasis;ko04064//NF-kappa B signaling pathway;ko05417//Lipid and atherosclerosis;ko04640//Hematopoietic cell lineage;ko04936//Alcoholic liver disease;ko04620//Toll-like receptor signaling pathway;ko05133//Pertussis;ko05221//Acute myelo…	K04391;K04391;K04391;K04391;K04391;K04391;K04391;K04391;K04391;K04391;K04391;K04391;K04391;K04391	GO:0005576//extracellular region;GO:0005615//extracellular space;GO:0005794//Golgi apparatus;GO:0005886//plasma membrane;GO:0009897//external side of plasma membrane;GO:0009986//cell surface;GO:0016020//membrane;GO:0031225//anchored component of membrane;GO:0031362//anchored component of external side of plasma membrane;GO:0045121//membrane raft;GO:0046696//lipopolysaccharide receptor complex	GO:0001530//lipopolysaccharide binding;GO:0005515//protein binding;GO:0070891//lipoteichoic acid binding;GO:0071723//lipopeptide binding	GO:0001819//positive regulation of cytokine production;GO:0002237//response to molecule of bacterial origin;GO:0002376//immune system process;GO:0006898//receptor-mediated endocytosis;GO:0006954//inflammatory response;GO:0009408//response to heat;GO:0009617//response to bacterium;GO:0031663//lipopolysaccharide-mediated signaling pathway;GO:0032026//response to magnesium ion;GO:0032481//positive r…	--
ENSMUSG00000020914	561	2178	1062	18	19	24	9.66	28.21	14.67	0.31	0.23	0.29	17.5133333333333	0.276666666666667	-5.9841610537867	2.2574824498962e-45	1.91961257656173e-42	Top2a	topoisomerase (DNA) II alpha [Source:MGI Symbol;Acc:MGI:98790]	Human Diseases	Drug resistance: antineoplastic	ko01524//Platinum drug resistance	K03164	GO:0000228//nuclear chromosome;GO:0000775//chromosome, centromeric region;GO:0000793//condensed chromosome;GO:0005634//nucleus;GO:0005654//nucleoplasm;GO:0005730//nucleolus;GO:0005737//cytoplasm;GO:0005814//centriole;GO:0009330//DNA topoisomerase complex (ATP-hydrolyzing);GO:0032991//macromolecular complex;GO:1990904//ribonucleoprotein complex	GO:0000166//nucleotide binding;GO:0000287//magnesium ion binding;GO:0003677//DNA binding;GO:0003682//chromatin binding;GO:0003916//DNA topoisomerase activity;GO:0003918//DNA topoisomerase type II (ATP-hydrolyzing) activity;GO:0005080//protein kinase C binding;GO:0005515//protein binding;GO:0005524//ATP binding;GO:0008022//protein C-terminus binding;GO:0008094//DNA-dependent ATPase activity;GO:000…	GO:0000712//resolution of meiotic recombination intermediates;GO:0000819//sister chromatid segregation;GO:0002244//hematopoietic progenitor cell differentiation;GO:0006259//DNA metabolic process;GO:0006265//DNA topological change;GO:0006266//DNA ligation;GO:0006974//cellular response to DNA damage stimulus;GO:0007059//chromosome segregation;GO:0007143//female meiotic division;GO:0030261//chromoso…	--
ENSMUSG00000000957	2252	3948	2953	592	776	776	78.01	103.69	82.32	20.24	19.93	19.28	88.0066666666667	19.8166666666667	-2.15089850543926	7.02945315243189e-45	5.70567931558983e-42	Mmp14	matrix metallopeptidase 14 (membrane-inserted) [Source:MGI Symbol;Acc:MGI:101900]	Environmental Information Processing;Organismal Systems;Organismal Systems	Signal transduction;Endocrine system;Endocrine system	ko04668//TNF signaling pathway;ko04928//Parathyroid hormone synthesis, secretion and action;ko04912//GnRH signaling pathway	K07763;K07763;K07763	GO:0005615//extracellular space;GO:0005634//nucleus;GO:0005737//cytoplasm;GO:0005829//cytosol;GO:0005886//plasma membrane;GO:0016020//membrane;GO:0016021//integral component of membrane;GO:0031012//extracellular matrix;GO:0031410//cytoplasmic vesicle;GO:0042470//melanosome;GO:0044354//macropinosome;GO:0045111//intermediate filament cytoskeleton	GO:0004175//endopeptidase activity;GO:0004222//metalloendopeptidase activity;GO:0005178//integrin binding;GO:0008233//peptidase activity;GO:0008237//metallopeptidase activity;GO:0008270//zinc ion binding;GO:0016787//hydrolase activity;GO:0046872//metal ion binding;GO:0070006//metalloaminopeptidase activity	GO:0001501//skeletal system development;GO:0001503//ossification;GO:0001525//angiogenesis;GO:0001541//ovarian follicle development;GO:0001666//response to hypoxia;GO:0001935//endothelial cell proliferation;GO:0001958//endochondral ossification;GO:0006508//proteolysis;GO:0006979//response to oxidative stress;GO:0008584//male gonad development;GO:0009612//response to mechanical stimulus;GO:0009725/…	--
ENSMUSG00000074677	769	615	639	5	1	10	45.39	27.29	31.01	0.35	0.04	0.52	34.5633333333333	0.303333333333333	-6.83219450480311	3.06161791653701e-44	2.37701352763484e-41	SIRPB1	signal-regulatory protein beta 1C [Source:MGI Symbol;Acc:MGI:3807521]	Organismal Systems	Development and regeneration	ko04380//Osteoclast differentiation	K06551	GO:0005886//plasma membrane;GO:0016020//membrane;GO:0016021//integral component of membrane	GO:0003674//molecular_function	GO:0002376//immune system process;GO:0050766//positive regulation of phagocytosis;GO:0050870//positive regulation of T cell activation	--
ENSMUSG00000025017	1138	1066	1161	72	71	117	22.83	16.08	18.68	1.43	1.01	1.66	19.1966666666667	1.36666666666667	-3.81212250719066	6.88945739171675e-44	5.12604336016192e-41	Pik3ap1	phosphoinositide-3-kinase adaptor protein 1 [Source:MGI Symbol;Acc:MGI:1933177]	Environmental Information Processing;Organismal Systems	Signal transduction;Immune system	ko04151//PI3K-Akt signaling pathway;ko04662//B cell receptor signaling pathway	K12230;K12230	GO:0005737//cytoplasm;GO:0005829//cytosol;GO:0005886//plasma membrane;GO:0016020//membrane	GO:0003953//NAD+ nucleosidase activity;GO:0005102//receptor binding;GO:0005515//protein binding;GO:0036312//phosphatidylinositol 3-kinase regulatory subunit binding;GO:0042802//identical protein binding	GO:0007165//signal transduction;GO:0014068//positive regulation of phosphatidylinositol 3-kinase signaling;GO:0034122//negative regulation of toll-like receptor signaling pathway;GO:0034134//toll-like receptor 2 signaling pathway;GO:0034142//toll-like receptor 4 signaling pathway;GO:0034154//toll-like receptor 7 signaling pathway;GO:0034162//toll-like receptor 9 signaling pathway;GO:0050727//regu…	--
ENSMUSG00000101389	737	769	760	17	18	46	79.25	62.20	65.55	1.81	1.37	3.49	69	2.22333333333333	-4.95580019608947	1.00530576932835e-43	7.18069804915853e-41	MS4A4A	membrane-spanning 4-domains, subfamily A, member 4A [Source:MGI Symbol;Acc:MGI:3643932]	-	-	-	-	GO:0005783//endoplasmic reticulum;GO:0005794//Golgi apparatus;GO:0005886//plasma membrane;GO:0016020//membrane;GO:0016021//integral component of membrane;GO:0044853//plasma membrane raft	GO:0003674//molecular_function	GO:0008150//biological_process	--
ENSMUSG00000046718	1356	2034	1831	390	408	448	153.91	173.66	166.70	43.72	32.70	35.93	164.756666666667	37.45	-2.13729921941753	2.7611136962192e-43	1.89635412589947e-40	Bst2	bone marrow stromal cell antigen 2 [Source:MGI Symbol;Acc:MGI:1916800]	Human Diseases;Human Diseases	Infectious disease: viral;Infectious disease: viral	ko05168//Herpes simplex virus 1 infection;ko05170//Human immunodeficiency virus 1 infection	K06731;K06731	GO:0005737//cytoplasm;GO:0005768//endosome;GO:0005770//late endosome;GO:0005771//multivesicular body;GO:0005794//Golgi apparatus;GO:0005829//cytosol;GO:0005886//plasma membrane;GO:0009986//cell surface;GO:0016020//membrane;GO:0016021//integral component of membrane;GO:0016324//apical plasma membrane;GO:0031225//anchored component of membrane;GO:0045121//membrane raft	GO:0008191//metalloendopeptidase inhibitor activity;GO:0042802//identical protein binding;GO:0042803//protein homodimerization activity	GO:0002376//immune system process;GO:0002737//negative regulation of plasmacytoid dendritic cell cytokine production;GO:0009615//response to virus;GO:0010951//negative regulation of endopeptidase activity;GO:0030308//negative regulation of cell growth;GO:0030336//negative regulation of cell migration;GO:0032956//regulation of actin cytoskeleton organization;GO:0034341//response to interferon-gamm…	--
ENSMUSG00000040204	476	1370	675	8	5	17	19.56	42.34	22.25	0.32	0.15	0.49	28.05	0.32	-6.45378505549616	4.39422713185074e-43	2.90621162568365e-40	Pclaf	PCNA clamp associated factor [Source:MGI Symbol;Acc:MGI:1915276]	-	-	-	-	GO:0005634//nucleus;GO:0005737//cytoplasm;GO:0005813//centrosome;GO:0048471//perinuclear region of cytoplasm	GO:0003682//chromatin binding	GO:0006260//DNA replication;GO:0006281//DNA repair;GO:0006974//cellular response to DNA damage stimulus;GO:0007098//centrosome cycle;GO:0009411//response to UV;GO:0019985//translesion synthesis;GO:0051726//regulation of cell cycle	--
ENSMUSG00000031004	447	1256	752	11	28	30	4.76	9.60	7.56	0.70	0.18	0.28	7.30666666666667	0.386666666666667	-4.24005108783295	6.74542961351468e-43	4.30189773601899e-40	Mki67	antigen identified by monoclonal antibody Ki 67 [Source:MGI Symbol;Acc:MGI:106035]	-	-	-	-	GO:0000775//chromosome, centromeric region;GO:0000793//condensed chromosome;GO:0005634//nucleus;GO:0005654//nucleoplasm;GO:0005694//chromosome;GO:0005730//nucleolus;GO:0005737//cytoplasm;GO:0016604//nuclear body	GO:0000166//nucleotide binding;GO:0003677//DNA binding;GO:0005515//protein binding;GO:0005524//ATP binding;GO:0008022//protein C-terminus binding	GO:0007049//cell cycle;GO:0007088//regulation of mitotic nuclear division;GO:0008283//cell proliferation;GO:0051321//meiotic cell cycle;GO:0051983//regulation of chromosome segregation;GO:0072574//hepatocyte proliferation;GO:1902275//regulation of chromatin organization;GO:1990705//cholangiocyte proliferation	--
ENSMUSG00000029366	660	962	854	105	123	173	19.28	21.13	20.01	3.03	2.54	3.57	20.14	3.04666666666667	-2.72476011366987	9.07808196332307e-43	5.58990722824345e-40	Dck	deoxycytidine kinase [Source:MGI Symbol;Acc:MGI:102726]	Metabolism;Metabolism;Metabolism	Global and overview maps;Nucleotide metabolism;Nucleotide metabolism	ko01100//Metabolic pathways;ko00230//Purine metabolism;ko00240//Pyrimidine metabolism	K00893;K00893;K00893	GO:0005634//nucleus;GO:0005654//nucleoplasm;GO:0005737//cytoplasm;GO:0005739//mitochondrion;GO:0005829//cytosol	GO:0000166//nucleotide binding;GO:0000287//magnesium ion binding;GO:0004136//deoxyadenosine kinase activity;GO:0004137//deoxycytidine kinase activity;GO:0004138//deoxyguanosine kinase activity;GO:0005524//ATP binding;GO:0016301//kinase activity;GO:0016740//transferase activity;GO:0019136//deoxynucleoside kinase activity;GO:0032546//deoxyribonucleoside binding;GO:0032548//pyrimidine deoxyribonucle…	GO:0006139//nucleobase-containing compound metabolic process;GO:0006220//pyrimidine nucleotide metabolic process;GO:0009117//nucleotide metabolic process;GO:0009157//deoxyribonucleoside monophosphate biosynthetic process;GO:0016310//phosphorylation;GO:0044249//cellular biosynthetic process;GO:0046092//deoxycytidine metabolic process;GO:0046939//nucleotide phosphorylation;GO:1901576//organic subst…	--
ENSMUSG00000043263	363	684	695	18	6	16	9.49	13.73	14.99	0.46	0.17	0.35	12.7366666666667	0.326666666666667	-5.28502469824231	1.11007562767405e-42	6.60754016112517e-40	Pyhin1	interferon activated gene 209 [Source:MGI Symbol;Acc:MGI:2138243]	-	-	-	-	GO:0005634//nucleus	GO:0003690//double-stranded DNA binding	GO:0002218//activation of innate immune response;GO:0035458//cellular response to interferon-beta	--
ENSMUSG00000046223	780	1304	681	35	54	73	46.56	58.60	32.96	2.06	2.28	3.08	46.04	2.47333333333333	-4.21835924223259	1.49700202220826e-42	8.62321455179771e-40	Plaur	plasminogen activator, urokinase receptor [Source:MGI Symbol;Acc:MGI:97612]	Human Diseases;Organismal Systems	Cancer: overview;Immune system	ko05205//Proteoglycans in cancer;ko04610//Complement and coagulation cascades	K03985;K03985	GO:0005576//extracellular region;GO:0005886//plasma membrane;GO:0005887//integral component of plasma membrane;GO:0009986//cell surface;GO:0016020//membrane;GO:0016021//integral component of membrane;GO:0031225//anchored component of membrane;GO:0098637//protein complex involved in cell-matrix adhesion	GO:0005102//receptor binding;GO:0005515//protein binding;GO:0019899//enzyme binding;GO:0019904//protein domain specific binding;GO:0030377//urokinase plasminogen activator receptor activity	GO:0001934//positive regulation of protein phosphorylation;GO:0010755//regulation of plasminogen activation;GO:0030155//regulation of cell adhesion;GO:0030162//regulation of proteolysis;GO:0034112//positive regulation of homotypic cell-cell adhesion;GO:0038195//urokinase plasminogen activator signaling pathway;GO:0043066//negative regulation of apoptotic process;GO:0043388//positive regulation of…	--
ENSMUSG00000024675	521	1471	2311	2	3	4	31.38	62.65	112.59	0.10	0.11	0.15	68.8733333333333	0.12	-9.16476728625155	5.42872454125226e-42	3.02939794166067e-39	Ms4a4d	membrane-spanning 4-domains, subfamily A, member 4C [Source:MGI Symbol;Acc:MGI:1927656]	-	-	-	-	GO:0005783//endoplasmic reticulum;GO:0005794//Golgi apparatus;GO:0005886//plasma membrane;GO:0005887//integral component of plasma membrane;GO:0016020//membrane;GO:0016021//integral component of membrane;GO:0044853//plasma membrane raft	GO:0003674//molecular_function	GO:0008150//biological_process	--
ENSMUSG00000078763	339	477	626	4	3	3	16.35	17.30	24.22	0.19	0.10	0.10	19.29	0.13	-7.21319770990801	1.96091278060461e-41	1.06109150070474e-38	SLFN12	schlafen 1 [Source:MGI Symbol;Acc:MGI:1313259]	-	-	-	-	GO:0005634//nucleus;GO:0005737//cytoplasm	GO:0005515//protein binding	GO:0000122//negative regulation of transcription from RNA polymerase II promoter;GO:0001933//negative regulation of protein phosphorylation;GO:0008285//negative regulation of cell proliferation;GO:0042130//negative regulation of T cell proliferation;GO:0051726//regulation of cell cycle;GO:1900477//negative regulation of G1/S transition of mitotic cell cycle by negative regulation of transcription…	--
ENSMUSG00000043091	2217	3466	2020	277	258	304	100.56	118.26	73.50	12.40	8.28	9.73	97.44	10.1366666666667	-3.26493081759669	2.67816205426698e-41	1.40658646479545e-38	TUBA1C	tubulin, alpha 1C [Source:MGI Symbol;Acc:MGI:1095409]	Human Diseases;Human Diseases;Human Diseases;Human Diseases;Cellular Processes;Human Diseases;Human Diseases;Human Diseases;Cellular Processes;Human Diseases;Cellular Processes;Cellular Processes	Neurodegenerative disease;Neurodegenerative disease;Neurodegenerative disease;Neurodegenerative disease;Transport and catabolism;Neurodegenerative disease;Neurodegenerative disease;Infectious disease: bacterial;Cellular community - eukaryotes;Infectious disease: bacterial;Cell growth and death;Cellular community - eukaryotes	ko05022//Pathways of neurodegeneration - multiple diseases;ko05010//Alzheimer disease;ko05014//Amyotrophic lateral sclerosis;ko05016//Huntington disease;ko04145//Phagosome;ko05012//Parkinson disease;ko05020//Prion disease;ko05132//Salmonella infection;ko04530//Tight junction;ko05130//Pathogenic Escherichia coli infection;ko04210//Apoptosis;ko04540//Gap junction	K07374;K07374;K07374;K07374;K07374;K07374;K07374;K07374;K07374;K07374;K07374;K07374	GO:0005634//nucleus;GO:0005737//cytoplasm;GO:0005856//cytoskeleton;GO:0005874//microtubule;GO:0005881//cytoplasmic microtubule;GO:0015630//microtubule cytoskeleton;GO:0045121//membrane raft	GO:0000166//nucleotide binding;GO:0003924//GTPase activity;GO:0005200//structural constituent of cytoskeleton;GO:0005525//GTP binding	GO:0000226//microtubule cytoskeleton organization;GO:0000278//mitotic cell cycle;GO:0007010//cytoskeleton organization;GO:0007017//microtubule-based process	--
ENSMUSG00000073412	300	307	307	8	7	8	64.99	50.02	53.34	1.71	1.07	1.22	56.1166666666667	1.33333333333333	-5.39531991094029	3.50745657443144e-41	1.78950434427492e-38	Lst1	leukocyte specific transcript 1 [Source:MGI Symbol;Acc:MGI:1096324]	-	-	-	-	GO:0005737//cytoplasm;GO:0005829//cytosol;GO:0005886//plasma membrane;GO:0016020//membrane;GO:0016021//integral component of membrane	-	GO:0000902//cell morphogenesis;GO:0006955//immune response;GO:0016358//dendrite development;GO:0050672//negative regulation of lymphocyte proliferation	--
ENSMUSG00000053063	410	431	592	26	24	37	14.73	12.81	17.06	0.92	0.61	0.94	14.8666666666667	0.823333333333333	-4.17446076322299	4.05189745767021e-41	2.00985369171158e-38	Clec12a	C-type lectin domain family 12, member a [Source:MGI Symbol;Acc:MGI:3040968]	-	-	-	-	GO:0005886//plasma membrane;GO:0016020//membrane;GO:0016021//integral component of membrane	GO:0030545//receptor regulator activity	-	--
ENSMUSG00000017716	340	991	469	9	9	7	31.36	69.14	35.30	0.65	0.47	0.47	45.2666666666667	0.53	-6.41631290384774	4.84968870372075e-41	2.34056462654977e-38	Birc5	baculoviral IAP repeat-containing 5 [Source:MGI Symbol;Acc:MGI:1203517]	Human Diseases;Human Diseases;Human Diseases;Environmental Information Processing;Cellular Processes;Human Diseases;Human Diseases;Cellular Processes	Cancer: overview;Cancer: overview;Infectious disease: viral;Signal transduction;Cell growth and death;Cancer: specific types;Drug resistance: antineoplastic;Cell growth and death	ko05200//Pathways in cancer;ko05207//Chemical carcinogenesis - receptor activation;ko05161//Hepatitis B;ko04390//Hippo signaling pathway;ko04210//Apoptosis;ko05210//Colorectal cancer;ko01524//Platinum drug resistance;ko04215//Apoptosis - multiple species	K08731;K08731;K08731;K08731;K08731;K08731;K08731;K08731	GO:0000228//nuclear chromosome;GO:0000775//chromosome, centromeric region;GO:0000776//kinetochore;GO:0005634//nucleus;GO:0005694//chromosome;GO:0005737//cytoplasm;GO:0005814//centriole;GO:0005819//spindle;GO:0005829//cytosol;GO:0005856//cytoskeleton;GO:0005874//microtubule;GO:0005876//spindle microtubule;GO:0005881//cytoplasmic microtubule;GO:0015630//microtubule cytoskeleton;GO:0016324//apical p…	GO:0004869//cysteine-type endopeptidase inhibitor activity;GO:0005515//protein binding;GO:0008017//microtubule binding;GO:0008270//zinc ion binding;GO:0015631//tubulin binding;GO:0019899//enzyme binding;GO:0030414//peptidase inhibitor activity;GO:0031267//small GTPase binding;GO:0042802//identical protein binding;GO:0042803//protein homodimerization activity;GO:0043027//cysteine-type endopeptidas…	GO:0000086//G2/M transition of mitotic cell cycle;GO:0000226//microtubule cytoskeleton organization;GO:0000278//mitotic cell cycle;GO:0000281//mitotic cytokinesis;GO:0001934//positive regulation of protein phosphorylation;GO:0006468//protein phosphorylation;GO:0006915//apoptotic process;GO:0007049//cell cycle;GO:0007052//mitotic spindle organization;GO:0007059//chromosome segregation;GO:0007094//…	--
ENSMUSG00000094777	569	1903	712	18	15	23	106.21	267.04	106.52	3.24	1.97	3.04	159.923333333333	2.75	-5.86180501920149	5.12337188369109e-40	2.40758030860715e-37	H2AC4	H2A clustered histone 24 [Source:MGI Symbol;Acc:MGI:3710573]	Organismal Systems;Human Diseases;Human Diseases;Cellular Processes	Immune system;Immune disease;Substance dependence;Cell growth and death	ko04613//Neutrophil extracellular trap formation;ko05322//Systemic lupus erythematosus;ko05034//Alcoholism;ko04217//Necroptosis	K11251;K11251;K11251;K11251	GO:0000786//nucleosome;GO:0005634//nucleus;GO:0005694//chromosome;GO:0043505//CENP-A containing nucleosome	GO:0003677//DNA binding;GO:0046982//protein heterodimerization activity	GO:0006333//chromatin assembly or disassembly;GO:0008285//negative regulation of cell proliferation;GO:0061644//protein localization to CENP-A containing chromatin	--
ENSMUSG00000025574	283	865	534	7	8	15	17.67	40.62	26.74	0.43	0.35	0.66	28.3433333333333	0.48	-5.88383122111983	1.37052337976451e-39	6.27523999806536e-37	Tk1	thymidine kinase 1 [Source:MGI Symbol;Acc:MGI:98763]	Metabolism;Metabolism;Metabolism	Global and overview maps;Xenobiotics biodegradation and metabolism;Nucleotide metabolism	ko01100//Metabolic pathways;ko00983//Drug metabolism - other enzymes;ko00240//Pyrimidine metabolism	K00857;K00857;K00857	GO:0005737//cytoplasm;GO:0005829//cytosol	GO:0000166//nucleotide binding;GO:0004797//thymidine kinase activity;GO:0005524//ATP binding;GO:0008270//zinc ion binding;GO:0016301//kinase activity;GO:0016740//transferase activity;GO:0042802//identical protein binding;GO:0046872//metal ion binding	GO:0009157//deoxyribonucleoside monophosphate biosynthetic process;GO:0016310//phosphorylation;GO:0046104//thymidine metabolic process;GO:0051289//protein homotetramerization;GO:0071897//DNA biosynthetic process	--
ENSMUSG00000030707	2307	2108	2044	81	69	163	126.33	86.48	90.05	4.33	2.64	6.55	100.953333333333	4.50666666666667	-4.48548399115187	1.51255098852705e-39	6.75240575053189e-37	Coro1a	coronin, actin binding protein 1A [Source:MGI Symbol;Acc:MGI:1345961]	Human Diseases;Cellular Processes	Infectious disease: bacterial;Transport and catabolism	ko05152//Tuberculosis;ko04145//Phagosome	K13882;K13882	GO:0001772//immunological synapse;GO:0001891//phagocytic cup;GO:0005737//cytoplasm;GO:0005769//early endosome;GO:0005829//cytosol;GO:0005856//cytoskeleton;GO:0005884//actin filament;GO:0005886//plasma membrane;GO:0005911//cell-cell junction;GO:0005938//cell cortex;GO:0015629//actin cytoskeleton;GO:0016020//membrane;GO:0030027//lamellipodium;GO:0030424//axon;GO:0030670//phagocytic vesicle membrane…	GO:0003779//actin binding;GO:0003785//actin monomer binding;GO:0005515//protein binding;GO:0008022//protein C-terminus binding;GO:0008092//cytoskeletal protein binding;GO:0032036//myosin heavy chain binding;GO:0042802//identical protein binding;GO:0042803//protein homodimerization activity;GO:0043548//phosphatidylinositol 3-kinase binding;GO:0051015//actin filament binding	GO:0001845//phagolysosome assembly;GO:0006816//calcium ion transport;GO:0006909//phagocytosis;GO:0007015//actin filament organization;GO:0008064//regulation of actin polymerization or depolymerization;GO:0008360//regulation of cell shape;GO:0016477//cell migration;GO:0030036//actin cytoskeleton organization;GO:0030335//positive regulation of cell migration;GO:0030595//leukocyte chemotaxis;GO:0030…	--
ENSMUSG00000019942	426	1298	683	5	15	22	29.27	65.41	37.03	0.32	0.76	1.04	43.9033333333333	0.706666666666667	-5.95715681046463	2.35490436062376e-39	1.02564700408923e-36	Cdk1	cyclin-dependent kinase 1 [Source:MGI Symbol;Acc:MGI:88351]	Human Diseases;Human Diseases;Cellular Processes;Cellular Processes;Cellular Processes;Organismal Systems;Cellular Processes;Cellular Processes	Infectious disease: viral;Cancer: overview;Cell growth and death;Cell growth and death;Cell growth and death;Endocrine system;Cellular community - eukaryotes;Cell growth and death	ko05170//Human immunodeficiency virus 1 infection;ko05203//Viral carcinogenesis;ko04218//Cellular senescence;ko04110//Cell cycle;ko04114//Oocyte meiosis;ko04914//Progesterone-mediated oocyte maturation;ko04540//Gap junction;ko04115//p53 signaling pathway	K02087;K02087;K02087;K02087;K02087;K02087;K02087;K02087	GO:0000307//cyclin-dependent protein kinase holoenzyme complex;GO:0005634//nucleus;GO:0005654//nucleoplasm;GO:0005737//cytoplasm;GO:0005739//mitochondrion;GO:0005759//mitochondrial matrix;GO:0005813//centrosome;GO:0005815//microtubule organizing center;GO:0005819//spindle;GO:0005829//cytosol;GO:0005856//cytoskeleton;GO:0005876//spindle microtubule;GO:0030496//midbody;GO:0072686//mitotic spindle;G…	GO:0000166//nucleotide binding;GO:0003682//chromatin binding;GO:0004672//protein kinase activity;GO:0004674//protein serine/threonine kinase activity;GO:0004693//cyclin-dependent protein serine/threonine kinase activity;GO:0004712//protein serine/threonine/tyrosine kinase activity;GO:0005515//protein binding;GO:0005524//ATP binding;GO:0008353//RNA polymerase II carboxy-terminal domain kinase acti…	GO:0000086//G2/M transition of mitotic cell cycle;GO:0000278//mitotic cell cycle;GO:0006468//protein phosphorylation;GO:0006915//apoptotic process;GO:0007049//cell cycle;GO:0007095//mitotic G2 DNA damage checkpoint;GO:0007569//cell aging;GO:0008283//cell proliferation;GO:0009410//response to xenobiotic stimulus;GO:0009636//response to toxic substance;GO:0010243//response to organonitrogen compoun…	--
ENSMUSG00000000290	2651	1839	1563	66	97	120	81.84	42.44	38.47	2.03	2.07	2.57	54.25	2.22333333333333	-4.60882697175578	1.02531731988288e-38	4.35930747170206e-36	Itgb2	integrin beta 2 [Source:MGI Symbol;Acc:MGI:96611]	Organismal Systems;Human Diseases;Cellular Processes;Human Diseases;Human Diseases;Organismal Systems;Human Diseases;Cellular Processes;Environmental Information Processing;Human Diseases;Human Diseases;Human Diseases;Environmental Information Processing;Environmental Information Processing;Organismal Systems;Organismal Systems;Human Diseases;Human Diseases;Human Diseases	Immune system;Infectious disease: bacterial;Transport and catabolism;Infectious disease: bacterial;Infectious disease: viral;Immune system;Infectious disease: parasitic;Cell motility;Signal transduction;Immune disease;Cardiovascular disease;Infectious disease: parasitic;Signaling molecules and interaction;Signal transduction;Immune system;Immune system;Infectious disease: bacterial;Infectious dis…	ko04613//Neutrophil extracellular trap formation;ko05152//Tuberculosis;ko04145//Phagosome;ko05150//Staphylococcus aureus infection;ko05166//Human T-cell leukemia virus 1 infection;ko04650//Natural killer cell mediated cytotoxicity;ko05146//Amoebiasis;ko04810//Regulation of actin cytoskeleton;ko04015//Rap1 signaling pathway;ko05323//Rheumatoid arthritis;ko05416//Viral myocarditis;ko05140//Leishman…	K06464;K06464;K06464;K06464;K06464;K06464;K06464;K06464;K06464;K06464;K06464;K06464;K06464;K06464;K06464;K06464;K06464;K06464;K06464	GO:0005886//plasma membrane;GO:0008305//integrin complex;GO:0009986//cell surface;GO:0016020//membrane;GO:0016021//integral component of membrane	GO:0038023//signaling receptor activity;GO:0044877//macromolecular complex binding;GO:0046872//metal ion binding;GO:0050839//cell adhesion molecule binding	GO:0002523//leukocyte migration involved in inflammatory response;GO:0006909//phagocytosis;GO:0007155//cell adhesion;GO:0007159//leukocyte cell-cell adhesion;GO:0007160//cell-matrix adhesion;GO:0007229//integrin-mediated signaling pathway;GO:0007568//aging;GO:0030101//natural killer cell activation;GO:0043542//endothelial cell migration;GO:0045123//cellular extravasation;GO:0045429//positive regu…	--
ENSMUSG00000031304	479	1231	909	36	67	70	27.81	52.70	41.00	1.91	2.55	2.85	40.5033333333333	2.43666666666667	-4.05505983287448	3.28598700864915e-38	1.36460162821972e-35	Il2rg	interleukin 2 receptor, gamma chain [Source:MGI Symbol;Acc:MGI:96551]	Human Diseases;Environmental Information Processing;Environmental Information Processing;Cellular Processes;Human Diseases;Environmental Information Processing;Human Diseases;Human Diseases;Organismal Systems;Environmental Information Processing;Organismal Systems;Human Diseases	Cancer: overview;Signal transduction;Signaling molecules and interaction;Transport and catabolism;Infectious disease: viral;Signal transduction;Immune disease;Infectious disease: viral;Immune system;Signaling molecules and interaction;Immune system;Immune disease	ko05200//Pathways in cancer;ko04151//PI3K-Akt signaling pathway;ko04060//Cytokine-cytokine receptor interaction;ko04144//Endocytosis;ko05166//Human T-cell leukemia virus 1 infection;ko04630//JAK-STAT signaling pathway;ko05340//Primary immunodeficiency;ko05162//Measles;ko04659//Th17 cell differentiation;ko04061//Viral protein interaction with cytokine and cytokine receptor;ko04658//Th1 and Th2 cel…	K05070;K05070;K05070;K05070;K05070;K05070;K05070;K05070;K05070;K05070;K05070;K05070	GO:0005886//plasma membrane;GO:0009897//external side of plasma membrane;GO:0009986//cell surface;GO:0016020//membrane;GO:0016021//integral component of membrane;GO:0043235//receptor complex	GO:0004896//cytokine receptor activity;GO:0005515//protein binding;GO:0019955//cytokine binding;GO:0019976//interleukin-2 binding;GO:0042010//interleukin-15 receptor activity	GO:0010468//regulation of gene expression;GO:0010628//positive regulation of gene expression;GO:0019221//cytokine-mediated signaling pathway;GO:0032831//positive regulation of CD4-positive, CD25-positive, alpha-beta regulatory T cell differentiation;GO:0033089//positive regulation of T cell differentiation in thymus;GO:0035723//interleukin-15-mediated signaling pathway;GO:0045579//positive regula…	--
ENSMUSG00000024672	1577	1173	1350	21	10	44	122.24	68.18	80.35	1.66	0.48	2.46	90.2566666666667	1.53333333333333	-5.87929023277356	3.95918907855487e-38	1.60680089490351e-35	MS4A7	membrane-spanning 4-domains, subfamily A, member 7 [Source:MGI Symbol;Acc:MGI:1918846]	-	-	-	-	GO:0005802//trans-Golgi network;GO:0005886//plasma membrane;GO:0016020//membrane;GO:0016021//integral component of membrane	GO:0003674//molecular_function	GO:0007166//cell surface receptor signaling pathway	--
ENSMUSG00000025473	3448	1323	1022	5	10	15	99.85	28.80	23.72	0.16	0.20	0.31	50.79	0.223333333333333	-7.82920206888018	6.02573188237253e-38	2.39114431607836e-35	Adam8	a disintegrin and metallopeptidase domain 8 [Source:MGI Symbol;Acc:MGI:107825]	-	-	-	-	GO:0002102//podosome;GO:0005737//cytoplasm;GO:0005886//plasma membrane;GO:0005887//integral component of plasma membrane;GO:0009986//cell surface;GO:0016020//membrane;GO:0016021//integral component of membrane;GO:0032010//phagolysosome;GO:0032127//dense core granule membrane;GO:0042581//specific granule;GO:0070820//tertiary granule;GO:0071133//alpha9-beta1 integrin-ADAM8 complex	GO:0004222//metalloendopeptidase activity;GO:0005178//integrin binding;GO:0005509//calcium ion binding;GO:0005515//protein binding;GO:0008233//peptidase activity;GO:0008237//metallopeptidase activity;GO:0008270//zinc ion binding;GO:0016787//hydrolase activity;GO:0046872//metal ion binding;GO:0050839//cell adhesion molecule binding	GO:0000902//cell morphogenesis;GO:0001525//angiogenesis;GO:0002523//leukocyte migration involved in inflammatory response;GO:0002675//positive regulation of acute inflammatory response;GO:0002693//positive regulation of cellular extravasation;GO:0006508//proteolysis;GO:0006954//inflammatory response;GO:0007160//cell-matrix adhesion;GO:0022407//regulation of cell-cell adhesion;GO:0033089//positive…	--
ENSMUSG00000026981	1195	832	798	2	0	4	59.59	30.65	29.51	0.09	0.00	0.29	39.9166666666667	0.126666666666667	-8.29981052206732	7.18486779169351e-38	2.7891344381798e-35	Il1rn	interleukin 1 receptor antagonist [Source:MGI Symbol;Acc:MGI:96547]	Environmental Information Processing	Signaling molecules and interaction	ko04060//Cytokine-cytokine receptor interaction	K05481	GO:0005576//extracellular region;GO:0005615//extracellular space;GO:0005737//cytoplasm;GO:0031982//vesicle	GO:0005125//cytokine activity;GO:0005149//interleukin-1 receptor binding;GO:0005150//interleukin-1, Type I receptor binding;GO:0005151//interleukin-1, Type II receptor binding;GO:0005152//interleukin-1 receptor antagonist activity;GO:0045352//interleukin-1 Type I receptor antagonist activity;GO:0045353//interleukin-1 Type II receptor antagonist activity	GO:0001660//fever generation;GO:0002437//inflammatory response to antigenic stimulus;GO:0006629//lipid metabolic process;GO:0006953//acute-phase response;GO:0006954//inflammatory response;GO:0006955//immune response;GO:0007165//signal transduction;GO:0007613//memory;GO:0014050//negative regulation of glutamate secretion;GO:0019233//sensory perception of pain;GO:0030073//insulin secretion;GO:00303…	--
ENSMUSG00000027219	407	443	368	34	32	34	12.61	10.44	8.94	1.04	0.70	0.74	10.6633333333333	0.826666666666667	-3.68920896672879	7.89652669188252e-38	3.00017610929673e-35	Slc28a2	solute carrier family 28 (sodium-coupled nucleoside transporter), member 2 [Source:MGI Symbol;Acc:MGI:1913105]	-	-	-	-	GO:0005886//plasma membrane;GO:0005887//integral component of plasma membrane;GO:0012506//vesicle membrane;GO:0016020//membrane;GO:0016021//integral component of membrane;GO:0030135//coated vesicle;GO:0031526//brush border membrane	GO:0005326//neurotransmitter transporter activity;GO:0005337//nucleoside transmembrane transporter activity;GO:0005345//purine nucleobase transmembrane transporter activity;GO:0005415//nucleoside:sodium symporter activity;GO:0015211//purine nucleoside transmembrane transporter activity;GO:0015213//uridine transmembrane transporter activity;GO:0015293//symporter activity;GO:0015389//pyrimidine- an…	GO:0001895//retina homeostasis;GO:0006836//neurotransmitter transport;GO:0015855//pyrimidine nucleobase transport;GO:0015860//purine nucleoside transmembrane transport;GO:0015862//uridine transport;GO:0032238//adenosine transport;GO:0034394//protein localization to cell surface;GO:0035340//inosine transport;GO:0072531//pyrimidine-containing compound transmembrane transport;GO:1901642//nucleoside …	--
ENSMUSG00000009687	2837	3345	2125	256	332	401	316.33	287.38	189.93	29.23	25.02	33.79	264.546666666667	29.3466666666667	-3.17225369003409	1.7993850696078e-37	6.69408733083052e-35	Fxyd5	FXYD domain-containing ion transport regulator 5 [Source:MGI Symbol;Acc:MGI:1201785]	-	-	-	-	GO:0016020//membrane;GO:0016021//integral component of membrane	GO:0003779//actin binding;GO:0017080//sodium channel regulator activity;GO:0045296//cadherin binding	GO:0006811//ion transport;GO:0043269//regulation of ion transport;GO:2000649//regulation of sodium ion transmembrane transporter activity	--
ENSMUSG00000001473	2981	5908	3252	355	392	566	152.44	227.24	133.39	17.93	14.15	20.45	171.023333333333	17.51	-3.2879421817698	2.56230841410753e-37	9.33778394912617e-35	Tubb6	tubulin, beta 6 class V [Source:MGI Symbol;Acc:MGI:1915201]	Human Diseases;Human Diseases;Human Diseases;Human Diseases;Cellular Processes;Human Diseases;Human Diseases;Human Diseases;Cellular Processes	Neurodegenerative disease;Neurodegenerative disease;Neurodegenerative disease;Neurodegenerative disease;Transport and catabolism;Neurodegenerative disease;Neurodegenerative disease;Infectious disease: bacterial;Cellular community - eukaryotes	ko05022//Pathways of neurodegeneration - multiple diseases;ko05010//Alzheimer disease;ko05014//Amyotrophic lateral sclerosis;ko05016//Huntington disease;ko04145//Phagosome;ko05012//Parkinson disease;ko05020//Prion disease;ko05132//Salmonella infection;ko04540//Gap junction	K07375;K07375;K07375;K07375;K07375;K07375;K07375;K07375;K07375	GO:0005737//cytoplasm;GO:0005856//cytoskeleton;GO:0005874//microtubule;GO:0015630//microtubule cytoskeleton;GO:0045171//intercellular bridge;GO:0072686//mitotic spindle	GO:0000166//nucleotide binding;GO:0003924//GTPase activity;GO:0005200//structural constituent of cytoskeleton;GO:0005525//GTP binding	GO:0000226//microtubule cytoskeleton organization;GO:0000278//mitotic cell cycle;GO:0007010//cytoskeleton organization;GO:0007017//microtubule-based process	--
ENSMUSG00000112023	1436	876	620	7	9	19	94.30	42.48	32.31	0.58	0.47	0.88	56.3633333333333	0.643333333333333	-6.45304668341894	3.18652522329278e-37	1.13803561824678e-34	Gp49a	leukocyte immunoglobulin-like receptor, subfamily B, member 4B [Source:MGI Symbol;Acc:MGI:102702]	Organismal Systems;Organismal Systems	Immune system;Development and regeneration	ko04662//B cell receptor signaling pathway;ko04380//Osteoclast differentiation	K06512;K06512	GO:0005886//plasma membrane;GO:0009986//cell surface;GO:0016020//membrane;GO:0016021//integral component of membrane	GO:0001968//fibronectin binding;GO:0019903//protein phosphatase binding;GO:0030293//transmembrane receptor protein tyrosine kinase inhibitor activity;GO:0030547//receptor inhibitor activity;GO:0034185//apolipoprotein binding	GO:0002507//tolerance induction;GO:0002669//positive regulation of T cell anergy;GO:0002725//negative regulation of T cell cytokine production;GO:0002774//Fc receptor mediated inhibitory signaling pathway;GO:0031623//receptor internalization;GO:0032682//negative regulation of chemokine production;GO:0032689//negative regulation of interferon-gamma production;GO:0032691//negative regulation of int…	--
ENSMUSG00000027715	388	1597	856	17	14	23	11.76	36.43	20.82	0.54	0.30	0.50	23.0033333333333	0.446666666666667	-5.68650052718321	4.09751039054788e-37	1.4346910400787e-34	Ccna2	cyclin A2 [Source:MGI Symbol;Acc:MGI:108069]	Human Diseases;Human Diseases;Human Diseases;Human Diseases;Human Diseases;Human Diseases;Cellular Processes;Human Diseases;Cellular Processes;Environmental Information Processing;Organismal Systems;Human Diseases	Cancer: overview;Infectious disease: viral;Infectious disease: viral;Cancer: overview;Infectious disease: viral;Cancer: overview;Cell growth and death;Infectious disease: viral;Cell growth and death;Signal transduction;Endocrine system;Cancer: specific types	ko05200//Pathways in cancer;ko05169//Epstein-Barr virus infection;ko05165//Human papillomavirus infection;ko05202//Transcriptional misregulation in cancer;ko05166//Human T-cell leukemia virus 1 infection;ko05203//Viral carcinogenesis;ko04218//Cellular senescence;ko05161//Hepatitis B;ko04110//Cell cycle;ko04152//AMPK signaling pathway;ko04914//Progesterone-mediated oocyte maturation;ko05221//Acute…	K06627;K06627;K06627;K06627;K06627;K06627;K06627;K06627;K06627;K06627;K06627;K06627	GO:0000307//cyclin-dependent protein kinase holoenzyme complex;GO:0001939//female pronucleus;GO:0001940//male pronucleus;GO:0005634//nucleus;GO:0005654//nucleoplasm;GO:0005737//cytoplasm;GO:0005829//cytosol;GO:0097124//cyclin A2-CDK2 complex	GO:0005515//protein binding;GO:0016538//cyclin-dependent protein serine/threonine kinase regulator activity;GO:0019901//protein kinase binding;GO:0019904//protein domain specific binding	GO:0000079//regulation of cyclin-dependent protein serine/threonine kinase activity;GO:0000086//G2/M transition of mitotic cell cycle;GO:0006275//regulation of DNA replication;GO:0007049//cell cycle;GO:0007265//Ras protein signal transduction;GO:0016572//histone phosphorylation;GO:0031100//organ regeneration;GO:0032355//response to estradiol;GO:0033762//response to glucagon;GO:0036120//cellular r…	--
ENSMUSG00000112148	1745	1030	894	26	15	13	116.89	50.53	47.83	1.70	0.69	1.08	71.75	1.15666666666667	-5.9549337645933	6.92618809919672e-37	2.37847963244915e-34	Lilrb4	leukocyte immunoglobulin-like receptor, subfamily B, member 4A [Source:MGI Symbol;Acc:MGI:102701]	Organismal Systems;Organismal Systems	Immune system;Development and regeneration	ko04662//B cell receptor signaling pathway;ko04380//Osteoclast differentiation	K06512;K06512	GO:0005886//plasma membrane;GO:0009897//external side of plasma membrane;GO:0009986//cell surface;GO:0016020//membrane;GO:0016021//integral component of membrane	GO:0001968//fibronectin binding;GO:0005178//integrin binding;GO:0019902//phosphatase binding;GO:0019903//protein phosphatase binding;GO:0030293//transmembrane receptor protein tyrosine kinase inhibitor activity;GO:0030547//receptor inhibitor activity;GO:0034185//apolipoprotein binding	GO:0001780//neutrophil homeostasis;GO:0002250//adaptive immune response;GO:0002376//immune system process;GO:0002437//inflammatory response to antigenic stimulus;GO:0002507//tolerance induction;GO:0002638//negative regulation of immunoglobulin production;GO:0002669//positive regulation of T cell anergy;GO:0002725//negative regulation of T cell cytokine production;GO:0002774//Fc receptor mediated …	--
ENSMUSG00000029771	1161	940	768	42	46	71	49.97	29.00	25.85	1.70	1.33	2.06	34.94	1.69666666666667	-4.36410454756222	2.05239237886493e-36	6.82405261324366e-34	Irf5	interferon regulatory factor 5 [Source:MGI Symbol;Acc:MGI:1350924]	Organismal Systems	Immune system	ko04620//Toll-like receptor signaling pathway	K09446	GO:0005634//nucleus;GO:0005737//cytoplasm	GO:0000976//transcription regulatory region sequence-specific DNA binding;GO:0000978//RNA polymerase II core promoter proximal region sequence-specific DNA binding;GO:0000981//RNA polymerase II transcription factor activity, sequence-specific DNA binding;GO:0001228//transcriptional activator activity, RNA polymerase II transcription regulatory region sequence-specific binding;GO:0003677//DNA bind…	GO:0002376//immune system process;GO:0006355//regulation of transcription, DNA-templated;GO:0006357//regulation of transcription from RNA polymerase II promoter;GO:0006954//inflammatory response;GO:0019221//cytokine-mediated signaling pathway;GO:0032481//positive regulation of type I interferon production;GO:0032494//response to peptidoglycan;GO:0032495//response to muramyl dipeptide;GO:0043065//…	IRF
ENSMUSG00000046805	1439	657	705	13	13	14	29.85	10.25	11.73	0.27	0.19	0.21	17.2766666666667	0.223333333333333	-6.27348248792693	2.06361001912504e-36	6.82405261324366e-34	Mpeg1	macrophage expressed gene 1 [Source:MGI Symbol;Acc:MGI:1333743]	-	-	-	-	GO:0016020//membrane;GO:0016021//integral component of membrane;GO:0030659//cytoplasmic vesicle membrane;GO:0031410//cytoplasmic vesicle	-	-	--
ENSMUSG00000030142	783	631	561	1	0	7	29.54	18.06	17.61	0.04	0.00	0.18	21.7366666666667	0.0733333333333333	-8.21144588575969	2.19565960877954e-36	7.12870793345024e-34	Clec4e	C-type lectin domain family 4, member e [Source:MGI Symbol;Acc:MGI:1861232]	Human Diseases;Organismal Systems	Infectious disease: bacterial;Immune system	ko05152//Tuberculosis;ko04625//C-type lectin receptor signaling pathway	K10059;K10059	GO:0001891//phagocytic cup;GO:0005886//plasma membrane;GO:0009897//external side of plasma membrane;GO:0016020//membrane;GO:0016021//integral component of membrane;GO:0030670//phagocytic vesicle membrane;GO:0042995//cell projection	GO:0005509//calcium ion binding;GO:0005515//protein binding;GO:0030246//carbohydrate binding;GO:0038023//signaling receptor activity;GO:0038187//pattern recognition receptor activity;GO:0046872//metal ion binding;GO:0051861//glycolipid binding	GO:0001819//positive regulation of cytokine production;GO:0002221//pattern recognition receptor signaling pathway;GO:0002292//T cell differentiation involved in immune response;GO:0002376//immune system process;GO:0006955//immune response;GO:0038094//Fc-gamma receptor signaling pathway;GO:0042742//defense response to bacterium;GO:0045087//innate immune response	--
ENSMUSG00000024691	738	1293	735	88	108	132	20.10	26.60	16.07	2.37	2.05	2.57	20.9233333333333	2.33	-3.16671084820764	2.72773726012366e-36	8.69807218821933e-34	Fam111a	family with sequence similarity 111, member A [Source:MGI Symbol;Acc:MGI:1915508]	-	-	-	-	GO:0000785//chromatin;GO:0001650//fibrillar center;GO:0005634//nucleus;GO:0005654//nucleoplasm;GO:0005694//chromosome;GO:0005737//cytoplasm	GO:0003677//DNA binding;GO:0003697//single-stranded DNA binding;GO:0008233//peptidase activity;GO:0016787//hydrolase activity	GO:0006260//DNA replication;GO:0006281//DNA repair;GO:0006508//proteolysis;GO:0006974//cellular response to DNA damage stimulus;GO:0016540//protein autoprocessing;GO:0031297//replication fork processing;GO:0045071//negative regulation of viral genome replication	--
ENSMUSG00000040699	537	621	517	65	78	98	34.32	26.15	25.16	3.56	2.93	3.38	28.5433333333333	3.29	-3.11699433567249	7.04616513790498e-36	2.20742755908016e-33	Limd2	LIM domain containing 2 [Source:MGI Symbol;Acc:MGI:1915053]	-	-	-	-	GO:0005634//nucleus;GO:0005654//nucleoplasm;GO:0005737//cytoplasm;GO:0005829//cytosol	GO:0003674//molecular_function;GO:0046872//metal ion binding	GO:0008150//biological_process	--
ENSMUSG00000050335	19038	26130	9609	721	986	1171	1493.09	1540.14	604.92	55.79	54.20	64.82	1212.71666666667	58.27	-4.37934540453391	1.44051811765762e-35	4.43505724603657e-33	Lgals3	lectin, galactose binding, soluble 3 [Source:MGI Symbol;Acc:MGI:96778]	-	-	-	-	GO:0001772//immunological synapse;GO:0005576//extracellular region;GO:0005634//nucleus;GO:0005654//nucleoplasm;GO:0005681//spliceosomal complex;GO:0005737//cytoplasm;GO:0005743//mitochondrial inner membrane;GO:0005829//cytosol	GO:0019863//IgE binding;GO:0019903//protein phosphatase binding;GO:0030246//carbohydrate binding;GO:0042056//chemoattractant activity;GO:0043236//laminin binding	GO:0002376//immune system process;GO:0002548//monocyte chemotaxis;GO:0008380//RNA splicing;GO:0030593//neutrophil chemotaxis;GO:0030855//epithelial cell differentiation;GO:0031334//positive regulation of protein complex assembly;GO:0042129//regulation of T cell proliferation;GO:0045087//innate immune response;GO:0045806//negative regulation of endocytosis;GO:0048245//eosinophil chemotaxis;GO:0048…	--
ENSMUSG00000033220	995	712	761	30	22	47	42.02	32.17	24.00	0.88	0.46	0.98	32.73	0.773333333333333	-5.40337939263835	2.30823138362154e-35	6.98611657920844e-33	Rac2	Rac family small GTPase 2 [Source:MGI Symbol;Acc:MGI:97846]	Human Diseases;Organismal Systems;Environmental Information Processing;Human Diseases;Human Diseases;Human Diseases;Human Diseases;Environmental Information Processing;Organismal Systems;Cellular Processes;Environmental Information Processing;Environmental Information Processing;Organismal Systems;Human Diseases;Human Diseases;Cellular Processes;Organismal Systems;Organismal Systems;Organismal Sy…	Cancer: overview;Immune system;Signal transduction;Neurodegenerative disease;Infectious disease: bacterial;Infectious disease: viral;Infectious disease: viral;Signal transduction;Immune system;Cell motility;Signal transduction;Signal transduction;Immune system;Cardiovascular disease;Cardiovascular disease;Cellular community - eukaryotes;Immune system;Immune system;Immune system;Development and re…	ko05200//Pathways in cancer;ko04613//Neutrophil extracellular trap formation;ko04010//MAPK signaling pathway;ko05020//Prion disease;ko05135//Yersinia infection;ko05163//Human cytomegalovirus infection;ko05170//Human immunodeficiency virus 1 infection;ko04014//Ras signaling pathway;ko04650//Natural killer cell mediated cytotoxicity;ko04810//Regulation of actin cytoskeleton;ko04015//Rap1 signaling …	K07860;K07860;K07860;K07860;K07860;K07860;K07860;K07860;K07860;K07860;K07860;K07860;K07860;K07860;K07860;K07860;K07860;K07860;K07860;K07860;K07860;K07860;K07860;K07860;K07860;K07860;K07860;K07860;K07860	GO:0005635//nuclear envelope;GO:0005737//cytoplasm;GO:0005829//cytosol;GO:0005856//cytoskeleton;GO:0005884//actin filament;GO:0005886//plasma membrane;GO:0005938//cell cortex;GO:0016020//membrane;GO:0030027//lamellipodium;GO:0031410//cytoplasmic vesicle;GO:0042995//cell projection	GO:0000166//nucleotide binding;GO:0003924//GTPase activity;GO:0005525//GTP binding;GO:0019887//protein kinase regulator activity;GO:0019901//protein kinase binding	GO:0006935//chemotaxis;GO:0007015//actin filament organization;GO:0007163//establishment or maintenance of cell polarity;GO:0007186//G-protein coupled receptor signaling pathway;GO:0007264//small GTPase mediated signal transduction;GO:0008045//motor neuron axon guidance;GO:0008284//positive regulation of cell proliferation;GO:0008360//regulation of cell shape;GO:0010592//positive regulation of la…	--
ENSMUSG00000035352	681	398	416	5	7	7	114.00	50.12	55.86	0.83	0.83	0.83	73.3266666666667	0.83	-6.46508281117477	2.69806971793745e-35	8.02990515886819e-33	Ccl12	chemokine (C-C motif) ligand 12 [Source:MGI Symbol;Acc:MGI:108224]	Human Diseases;Human Diseases;Environmental Information Processing;Human Diseases;Human Diseases;Human Diseases;Organismal Systems;Human Diseases;Organismal Systems;Human Diseases;Human Diseases;Environmental Information Processing;Human Diseases;Human Diseases;Organismal Systems;Environmental Information Processing;Human Diseases	Infectious disease: viral;Infectious disease: viral;Signaling molecules and interaction;Infectious disease: bacterial;Infectious disease: viral;Cardiovascular disease;Immune system;Immune disease;Immune system;Infectious disease: viral;Cardiovascular disease;Signal transduction;Infectious disease: parasitic;Endocrine and metabolic disease;Immune system;Signaling molecules and interaction;Infectio…	ko05168//Herpes simplex virus 1 infection;ko05171//Coronavirus disease - COVID-19;ko04060//Cytokine-cytokine receptor interaction;ko05135//Yersinia infection;ko05163//Human cytomegalovirus infection;ko05417//Lipid and atherosclerosis;ko04621//NOD-like receptor signaling pathway;ko05323//Rheumatoid arthritis;ko04062//Chemokine signaling pathway;ko05164//Influenza A;ko05418//Fluid shear stress and …	K14624;K14624;K14624;K14624;K14624;K14624;K14624;K14624;K14624;K14624;K14624;K14624;K14624;K14624;K14624;K14624;K14624	GO:0005576//extracellular region;GO:0005615//extracellular space	GO:0004672//protein kinase activity;GO:0005125//cytokine activity;GO:0008009//chemokine activity;GO:0016004//phospholipase activator activity;GO:0031727//CCR2 chemokine receptor binding;GO:0048020//CCR chemokine receptor binding	GO:0000165//MAPK cascade;GO:0001525//angiogenesis;GO:0002548//monocyte chemotaxis;GO:0002687//positive regulation of leukocyte migration;GO:0006468//protein phosphorylation;GO:0006816//calcium ion transport;GO:0006874//cellular calcium ion homeostasis;GO:0006887//exocytosis;GO:0006935//chemotaxis;GO:0006954//inflammatory response;GO:0006955//immune response;GO:0007010//cytoskeleton organization;G…	--
ENSMUSG00000047945	1664	2443	1793	307	517	484	93.20	102.92	80.55	16.98	20.44	19.15	92.2233333333333	18.8566666666667	-2.29005714140733	1.3173722577794e-34	3.8564453126503e-32	Marcksl1	MARCKS-like 1 [Source:MGI Symbol;Acc:MGI:97143]	Organismal Systems;Human Diseases	Immune system;Infectious disease: parasitic	ko04666//Fc gamma R-mediated phagocytosis;ko05140//Leishmaniasis	K13536;K13536	GO:0005737//cytoplasm;GO:0005856//cytoskeleton;GO:0005886//plasma membrane;GO:0008021//synaptic vesicle;GO:0016020//membrane;GO:0099523//presynaptic cytosol	GO:0003779//actin binding;GO:0005516//calmodulin binding;GO:0051015//actin filament binding	GO:0007015//actin filament organization;GO:0007417//central nervous system development;GO:0008284//positive regulation of cell proliferation;GO:0099509//regulation of presynaptic cytosolic calcium ion concentration	--
ENSMUSG00000038943	409	1416	794	26	30	45	12.89	34.26	19.85	0.77	0.63	0.97	22.3333333333333	0.79	-4.82120213133424	4.22957587253002e-34	1.21818607025433e-31	Prc1	protein regulator of cytokinesis 1 [Source:MGI Symbol;Acc:MGI:1858961]	-	-	-	-	GO:0000922//spindle pole;GO:0005634//nucleus;GO:0005654//nucleoplasm;GO:0005737//cytoplasm;GO:0005819//spindle;GO:0005856//cytoskeleton;GO:0005874//microtubule;GO:0005886//plasma membrane;GO:0015630//microtubule cytoskeleton;GO:0030496//midbody;GO:0045171//intercellular bridge;GO:0070938//contractile ring;GO:1990023//mitotic spindle midzone	GO:0008017//microtubule binding;GO:0019894//kinesin binding;GO:0019901//protein kinase binding;GO:0042802//identical protein binding	GO:0000226//microtubule cytoskeleton organization;GO:0001578//microtubule bundle formation;GO:0007049//cell cycle;GO:0008284//positive regulation of cell proliferation;GO:0032465//regulation of cytokinesis;GO:0051256//mitotic spindle midzone assembly;GO:0051301//cell division	--
ENSMUSG00000060791	245	358	276	25	25	38	34.72	37.95	31.35	3.66	2.49	3.79	34.6733333333333	3.31333333333333	-3.38747128103391	5.38545318324601e-34	1.52647678560673e-31	Gmfg	glia maturation factor, gamma [Source:MGI Symbol;Acc:MGI:1927135]	-	-	-	-	-	GO:0003779//actin binding;GO:0008083//growth factor activity;GO:0071933//Arp2/3 complex binding	GO:0007165//signal transduction;GO:0034316//negative regulation of Arp2/3 complex-mediated actin nucleation;GO:0071846//actin filament debranching;GO:2000249//regulation of actin cytoskeleton reorganization	--
ENSMUSG00000040663	986	1756	444	19	23	19	47.98	64.30	17.33	0.91	0.79	0.65	43.2033333333333	0.783333333333333	-5.78537246597429	8.327834045638e-34	2.32359582113996e-31	Clcf1	cardiotrophin-like cytokine factor 1 [Source:MGI Symbol;Acc:MGI:1930088]	Environmental Information Processing	Signaling molecules and interaction	ko04060//Cytokine-cytokine receptor interaction	K05421	GO:0005576//extracellular region;GO:0005615//extracellular space;GO:0097058//CRLF-CLCF1 complex;GO:0097059//CNTFR-CLCF1 complex	GO:0005102//receptor binding;GO:0005125//cytokine activity;GO:0005127//ciliary neurotrophic factor receptor binding;GO:0005515//protein binding	GO:0002639//positive regulation of immunoglobulin production;GO:0002830//positive regulation of type 2 immune response;GO:0007166//cell surface receptor signaling pathway;GO:0007259//JAK-STAT cascade;GO:0008284//positive regulation of cell proliferation;GO:0030183//B cell differentiation;GO:0030890//positive regulation of B cell proliferation;GO:0042531//positive regulation of tyrosine phosphoryl…	--
ENSMUSG00000042228	1116	1409	1120	195	197	272	29.16	27.70	23.51	5.04	3.65	5.04	26.79	4.57666666666667	-2.54932545641643	1.02972912681603e-33	2.82890354116213e-31	Lyn	LYN proto-oncogene, Src family tyrosine kinase [Source:MGI Symbol;Acc:MGI:96892]	Human Diseases;Environmental Information Processing;Human Diseases;Human Diseases;Human Diseases;Organismal Systems;Organismal Systems;Organismal Systems;Organismal Systems;Organismal Systems;Organismal Systems	Infectious disease: viral;Signal transduction;Infectious disease: viral;Cancer: overview;Cardiovascular disease;Immune system;Immune system;Immune system;Immune system;Immune system;Nervous system	ko05169//Epstein-Barr virus infection;ko04064//NF-kappa B signaling pathway;ko05167//Kaposi sarcoma-associated herpesvirus infection;ko05203//Viral carcinogenesis;ko05417//Lipid and atherosclerosis;ko04666//Fc gamma R-mediated phagocytosis;ko04662//B cell receptor signaling pathway;ko04062//Chemokine signaling pathway;ko04664//Fc epsilon RI signaling pathway;ko04611//Platelet activation;ko04730//…	K05854;K05854;K05854;K05854;K05854;K05854;K05854;K05854;K05854;K05854;K05854	GO:0005634//nucleus;GO:0005737//cytoplasm;GO:0005758//mitochondrial intermembrane space;GO:0005794//Golgi apparatus;GO:0005829//cytosol;GO:0005886//plasma membrane;GO:0005912//adherens junction;GO:0014069//postsynaptic density;GO:0016020//membrane;GO:0030061//mitochondrial crista;GO:0031234//extrinsic component of cytoplasmic side of plasma membrane;GO:0031966//mitochondrial membrane;GO:0032991//…	GO:0000166//nucleotide binding;GO:0004672//protein kinase activity;GO:0004712//protein serine/threonine/tyrosine kinase activity;GO:0004713//protein tyrosine kinase activity;GO:0004715//non-membrane spanning protein tyrosine kinase activity;GO:0005102//receptor binding;GO:0005128//erythropoietin receptor binding;GO:0005161//platelet-derived growth factor receptor binding;GO:0005178//integrin bind…	GO:0001782//B cell homeostasis;GO:0001817//regulation of cytokine production;GO:0001933//negative regulation of protein phosphorylation;GO:0001934//positive regulation of protein phosphorylation;GO:0002250//adaptive immune response;GO:0002376//immune system process;GO:0002431//Fc receptor mediated stimulatory signaling pathway;GO:0002513//tolerance induction to self antigen;GO:0002553//histamine …	--
ENSMUSG00000044811	892	498	568	12	4	11	66.47	27.77	33.93	0.88	0.21	0.57	42.7233333333333	0.553333333333333	-6.27073156650802	1.44615007695453e-33	3.9127124127541e-31	Cd300c2	CD300C molecule 2 [Source:MGI Symbol;Acc:MGI:2153249]	-	-	-	-	GO:0005886//plasma membrane;GO:0016020//membrane;GO:0016021//integral component of membrane	GO:0004888//transmembrane signaling receptor activity;GO:0005515//protein binding	GO:0001819//positive regulation of cytokine production;GO:0002376//immune system process	--
ENSMUSG00000040552	4948	2931	3101	56	35	129	103.32	46.04	51.94	1.15	0.52	1.90	67.1	1.19	-5.8172792877796	1.79250654811617e-33	4.77743125816574e-31	C3ar1	complement component 3a receptor 1 [Source:MGI Symbol;Acc:MGI:1097680]	Environmental Information Processing;Human Diseases;Human Diseases;Human Diseases;Organismal Systems	Signaling molecules and interaction;Infectious disease: viral;Infectious disease: bacterial;Endocrine and metabolic disease;Immune system	ko04080//Neuroactive ligand-receptor interaction;ko05171//Coronavirus disease - COVID-19;ko05150//Staphylococcus aureus infection;ko04936//Alcoholic liver disease;ko04610//Complement and coagulation cascades	K04009;K04009;K04009;K04009;K04009	GO:0005886//plasma membrane;GO:0016020//membrane;GO:0016021//integral component of membrane	GO:0001850//complement component C3a binding;GO:0004875//complement receptor activity;GO:0004876//complement component C3a receptor activity;GO:0004930//G-protein coupled receptor activity	GO:0002430//complement receptor mediated signaling pathway;GO:0002462//tolerance induction to nonself antigen;GO:0002684//positive regulation of immune system process;GO:0006935//chemotaxis;GO:0006954//inflammatory response;GO:0007165//signal transduction;GO:0007186//G-protein coupled receptor signaling pathway;GO:0007200//phospholipase C-activating G-protein coupled receptor signaling pathway;GO…	--
ENSMUSG00000023349	501	374	391	0	4	5	37.44	21.23	23.51	0.00	0.22	0.27	27.3933333333333	0.163333333333333	-7.38986177105245	6.06129101627112e-33	1.56945190240953e-30	Clec6a	C-type lectin domain family 4, member n [Source:MGI Symbol;Acc:MGI:1861231]	Organismal Systems	Immune system	ko04625//C-type lectin receptor signaling pathway	K17514	GO:0005886//plasma membrane;GO:0009897//external side of plasma membrane;GO:0016020//membrane;GO:0016021//integral component of membrane	GO:0005509//calcium ion binding;GO:0005515//protein binding;GO:0005537//mannose binding;GO:0030246//carbohydrate binding;GO:0038187//pattern recognition receptor activity;GO:0046872//metal ion binding	GO:0001819//positive regulation of cytokine production;GO:0001878//response to yeast;GO:0001879//detection of yeast;GO:0002223//stimulatory C-type lectin receptor signaling pathway;GO:0002250//adaptive immune response;GO:0002376//immune system process;GO:0006955//immune response;GO:0043123//positive regulation of I-kappaB kinase/NF-kappaB signaling;GO:0045087//innate immune response;GO:0050731//p…	--
ENSMUSG00000028364	1434	2506	1325	198	198	179	18.22	23.95	13.51	2.47	1.83	1.61	18.56	1.97	-3.2359291756712	6.06441066619577e-33	1.56945190240953e-30	Tnc	tenascin C [Source:MGI Symbol;Acc:MGI:101922]	Environmental Information Processing;Human Diseases;Cellular Processes;Human Diseases;Environmental Information Processing	Signal transduction;Infectious disease: viral;Cellular community - eukaryotes;Cancer: overview;Signaling molecules and interaction	ko04151//PI3K-Akt signaling pathway;ko05165//Human papillomavirus infection;ko04510//Focal adhesion;ko05206//MicroRNAs in cancer;ko04512//ECM-receptor interaction	K06252;K06252;K06252;K06252;K06252	GO:0005576//extracellular region;GO:0005604//basement membrane;GO:0005614//interstitial matrix;GO:0031012//extracellular matrix	GO:0001968//fibronectin binding;GO:0005201//extracellular matrix structural constituent;GO:0005515//protein binding;GO:0045545//syndecan binding	GO:0001558//regulation of cell growth;GO:0002009//morphogenesis of an epithelium;GO:0007155//cell adhesion;GO:0007162//negative regulation of cell adhesion;GO:0007528//neuromuscular junction development;GO:0008284//positive regulation of cell proliferation;GO:0009611//response to wounding;GO:0010628//positive regulation of gene expression;GO:0014012//peripheral nervous system axon regeneration;GO…	--
ENSMUSG00000006403	520	1346	561	37	37	48	10.65	20.74	9.22	0.75	0.54	0.70	13.5366666666667	0.663333333333333	-4.35099469138068	6.75534430908629e-33	1.72328833324791e-30	Adamts4	a disintegrin-like and metallopeptidase (reprolysin type) with thrombospondin type 1 motif, 4 [Source:MGI Symbol;Acc:MGI:1339949]	-	-	-	-	GO:0005576//extracellular region;GO:0005615//extracellular space;GO:0016607//nuclear speck;GO:0031012//extracellular matrix	GO:0002020//protease binding;GO:0004222//metalloendopeptidase activity;GO:0005515//protein binding;GO:0008233//peptidase activity;GO:0008237//metallopeptidase activity;GO:0016787//hydrolase activity;GO:0046872//metal ion binding	GO:0006508//proteolysis;GO:0030198//extracellular matrix organization;GO:0042742//defense response to bacterium	--
ENSMUSG00000029762	614	1004	727	134	173	202	40.65	49.99	38.60	8.76	8.09	9.45	43.08	8.76666666666667	-2.2969179510857	1.24046083926761e-32	3.11984636715517e-30	Akr1b8	aldo-keto reductase family 1, member B8 [Source:MGI Symbol;Acc:MGI:107673]	Metabolism;Metabolism;Metabolism;Metabolism;Metabolism;Metabolism	Global and overview maps;Lipid metabolism;Carbohydrate metabolism;Carbohydrate metabolism;Carbohydrate metabolism;Metabolism of cofactors and vitamins	ko01100//Metabolic pathways;ko00561//Glycerolipid metabolism;ko00040//Pentose and glucuronate interconversions;ko00051//Fructose and mannose metabolism;ko00052//Galactose metabolism;ko00790//Folate biosynthesis	K00011;K00011;K00011;K00011;K00011;K00011	GO:0005737//cytoplasm;GO:0005739//mitochondrion;GO:0005829//cytosol	GO:0001758//retinal dehydrogenase activity;GO:0004032//alditol:NADP+ 1-oxidoreductase activity;GO:0004303//estradiol 17-beta-dehydrogenase activity;GO:0008106//alcohol dehydrogenase (NADP+) activity;GO:0016491//oxidoreductase activity;GO:0016616//oxidoreductase activity, acting on the CH-OH group of donors, NAD or NADP as acceptor;GO:0045550//geranylgeranyl reductase activity;GO:0047718//indanol …	GO:0042572//retinol metabolic process	--
ENSMUSG00000034652	858	457	535	16	16	20	16.62	6.66	8.31	0.31	0.22	0.27	10.53	0.266666666666667	-5.30332412685951	1.34822929449024e-32	3.34379590440447e-30	Cd300a	CD300A molecule [Source:MGI Symbol;Acc:MGI:2443411]	-	-	-	-	GO:0005886//plasma membrane;GO:0016020//membrane;GO:0016021//integral component of membrane	GO:0001786//phosphatidylserine binding;GO:0004888//transmembrane signaling receptor activity;GO:0005515//protein binding;GO:0008429//phosphatidylethanolamine binding;GO:0019902//phosphatase binding;GO:0038023//signaling receptor activity	GO:0002376//immune system process;GO:0002552//serotonin secretion by mast cell;GO:0006898//receptor-mediated endocytosis;GO:0014063//negative regulation of serotonin secretion;GO:0030889//negative regulation of B cell proliferation;GO:0032516//positive regulation of phosphoprotein phosphatase activity;GO:0033007//negative regulation of mast cell activation involved in immune response;GO:0034125//…	--
ENSMUSG00000040212	1896	2793	1979	392	537	630	248.18	279.39	206.26	51.42	51.56	59.95	244.61	54.31	-2.17119361609361	1.9777816775152e-32	4.83797909799849e-30	Emp3	epithelial membrane protein 3 [Source:MGI Symbol;Acc:MGI:1098729]	-	-	-	-	GO:0005886//plasma membrane;GO:0016020//membrane;GO:0016021//integral component of membrane	-	GO:0008219//cell death;GO:0032060//bleb assembly	--
ENSMUSG00000027469	337	1131	530	17	19	30	7.95	20.86	10.24	0.43	0.33	0.47	13.0166666666667	0.41	-4.98859232769011	2.63553144577677e-32	6.35982230097782e-30	Tpx2	TPX2, microtubule-associated [Source:MGI Symbol;Acc:MGI:1919369]	-	-	-	-	GO:0000922//spindle pole;GO:0005634//nucleus;GO:0005654//nucleoplasm;GO:0005737//cytoplasm;GO:0005818//aster;GO:0005819//spindle;GO:0005856//cytoskeleton;GO:0005874//microtubule;GO:0005880//nuclear microtubule;GO:0015630//microtubule cytoskeleton;GO:0043203//axon hillock;GO:0045171//intercellular bridge;GO:0072686//mitotic spindle	GO:0005515//protein binding;GO:0008017//microtubule binding;GO:0019901//protein kinase binding;GO:0030295//protein kinase activator activity;GO:0061676//importin-alpha family protein binding	GO:0006915//apoptotic process;GO:0007020//microtubule nucleation;GO:0007026//negative regulation of microtubule depolymerization;GO:0007049//cell cycle;GO:0032147//activation of protein kinase activity;GO:0051225//spindle assembly;GO:0051301//cell division;GO:0060236//regulation of mitotic spindle organization;GO:0090307//mitotic spindle assembly	--
ENSMUSG00000020649	422	1273	611	21	12	32	17.49	39.25	20.24	0.85	0.35	0.93	25.66	0.71	-5.175558335585	4.95725485542396e-32	1.18028933271074e-29	Rrm2	ribonucleotide reductase M2 [Source:MGI Symbol;Acc:MGI:98181]	Metabolism;Metabolism;Metabolism;Cellular Processes;Metabolism;Metabolism	Global and overview maps;Nucleotide metabolism;Xenobiotics biodegradation and metabolism;Cell growth and death;Metabolism of other amino acids;Nucleotide metabolism	ko01100//Metabolic pathways;ko00230//Purine metabolism;ko00983//Drug metabolism - other enzymes;ko04115//p53 signaling pathway;ko00480//Glutathione metabolism;ko00240//Pyrimidine metabolism	K10808;K10808;K10808;K10808;K10808;K10808	GO:0005634//nucleus;GO:0005635//nuclear envelope;GO:0005737//cytoplasm;GO:0005829//cytosol;GO:0005971//ribonucleoside-diphosphate reductase complex;GO:0016020//membrane;GO:0016021//integral component of membrane	GO:0004748//ribonucleoside-diphosphate reductase activity, thioredoxin disulfide as acceptor;GO:0005515//protein binding;GO:0008199//ferric iron binding;GO:0016491//oxidoreductase activity;GO:0042802//identical protein binding;GO:0042803//protein homodimerization activity;GO:0046872//metal ion binding	GO:0000278//mitotic cell cycle;GO:0001824//blastocyst development;GO:0006206//pyrimidine nucleobase metabolic process;GO:0006260//DNA replication;GO:0008284//positive regulation of cell proliferation;GO:0009185//ribonucleoside diphosphate metabolic process;GO:0009262//deoxyribonucleotide metabolic process;GO:0009263//deoxyribonucleotide biosynthetic process;GO:0009265//2'-deoxyribonucleotide bios…	--
ENSMUSG00000026547	3644	6592	4163	812	1004	1191	211.60	303.53	198.97	48.42	43.41	49.83	238.033333333333	47.22	-2.33369367083459	6.02503753230905e-32	1.41564598966372e-29	Tagln2	transgelin 2 [Source:MGI Symbol;Acc:MGI:1312985]	-	-	-	-	GO:0005856//cytoskeleton	GO:0005515//protein binding	GO:0030855//epithelial cell differentiation	--
ENSMUSG00000025498	1565	3624	3678	279	229	306	74.77	128.93	142.57	13.19	7.69	10.31	115.423333333333	10.3966666666667	-3.47274194349603	9.71086905697203e-32	2.25203881493961e-29	Irf7	interferon regulatory factor 7 [Source:MGI Symbol;Acc:MGI:1859212]	Human Diseases;Human Diseases;Human Diseases;Human Diseases;Human Diseases;Organismal Systems;Human Diseases;Human Diseases;Human Diseases;Human Diseases;Organismal Systems;Organismal Systems;Organismal Systems	Infectious disease: viral;Infectious disease: viral;Infectious disease: viral;Cancer: overview;Cardiovascular disease;Immune system;Infectious disease: viral;Infectious disease: viral;Infectious disease: viral;Infectious disease: viral;Immune system;Immune system;Immune system	ko05168//Herpes simplex virus 1 infection;ko05169//Epstein-Barr virus infection;ko05167//Kaposi sarcoma-associated herpesvirus infection;ko05203//Viral carcinogenesis;ko05417//Lipid and atherosclerosis;ko04621//NOD-like receptor signaling pathway;ko05164//Influenza A;ko05160//Hepatitis C;ko05161//Hepatitis B;ko05162//Measles;ko04620//Toll-like receptor signaling pathway;ko04622//RIG-I-like recept…	K09447;K09447;K09447;K09447;K09447;K09447;K09447;K09447;K09447;K09447;K09447;K09447;K09447	GO:0005634//nucleus;GO:0005654//nucleoplasm;GO:0005737//cytoplasm;GO:0005829//cytosol	GO:0000976//transcription regulatory region sequence-specific DNA binding;GO:0000978//RNA polymerase II core promoter proximal region sequence-specific DNA binding;GO:0000981//RNA polymerase II transcription factor activity, sequence-specific DNA binding;GO:0000987//core promoter proximal region sequence-specific DNA binding;GO:0003677//DNA binding;GO:0003700//transcription factor activity, seque…	GO:0002376//immune system process;GO:0002819//regulation of adaptive immune response;GO:0006355//regulation of transcription, DNA-templated;GO:0006357//regulation of transcription from RNA polymerase II promoter;GO:0010468//regulation of gene expression;GO:0016064//immunoglobulin mediated immune response;GO:0032481//positive regulation of type I interferon production;GO:0032727//positive regulati…	IRF
ENSMUSG00000033777	1982	1025	912	6	11	31	43.89	17.07	16.20	0.13	0.17	0.48	25.72	0.26	-6.62823520918686	1.60183581686289e-31	3.66717720278469e-29	Tlr13	toll-like receptor 13 [Source:MGI Symbol;Acc:MGI:3045213]	-	-	-	-	GO:0005737//cytoplasm;GO:0005768//endosome;GO:0005887//integral component of plasma membrane;GO:0010008//endosome membrane;GO:0016020//membrane;GO:0016021//integral component of membrane	GO:0003723//RNA binding;GO:0003953//NAD+ nucleosidase activity;GO:0004888//transmembrane signaling receptor activity;GO:0005515//protein binding;GO:0016787//hydrolase activity;GO:0019843//rRNA binding;GO:0038023//signaling receptor activity;GO:0042802//identical protein binding;GO:0050135//NAD(P)+ nucleosidase activity	GO:0002224//toll-like receptor signaling pathway;GO:0002376//immune system process;GO:0002755//MyD88-dependent toll-like receptor signaling pathway;GO:0006954//inflammatory response;GO:0006955//immune response;GO:0007165//signal transduction;GO:0009615//response to virus;GO:0034178//toll-like receptor 13 signaling pathway;GO:0043408//regulation of MAPK cascade;GO:0045087//innate immune response	--
ENSMUSG00000026177	1465	1102	946	67	40	59	56.88	32.33	29.47	2.55	1.10	1.62	39.56	1.75666666666667	-4.49313005984305	2.06514082289655e-31	4.66800249043845e-29	Slc11a1	solute carrier family 11 (proton-coupled divalent metal ion transporters), member 1 [Source:MGI Symbol;Acc:MGI:1345275]	Cellular Processes	Transport and catabolism	ko04142//Lysosome	K12347	GO:0005764//lysosome;GO:0005768//endosome;GO:0005770//late endosome;GO:0005886//plasma membrane;GO:0010008//endosome membrane;GO:0016020//membrane;GO:0016021//integral component of membrane;GO:0030670//phagocytic vesicle membrane;GO:0070821//tertiary granule membrane	GO:0005381//iron ion transmembrane transporter activity;GO:0005384//manganese ion transmembrane transporter activity;GO:0015086//cadmium ion transmembrane transporter activity;GO:0042803//protein homodimerization activity;GO:0046873//metal ion transmembrane transporter activity;GO:0046915//transition metal ion transmembrane transporter activity;GO:0051139//metal ion:proton antiporter activity	GO:0000165//MAPK cascade;GO:0001818//negative regulation of cytokine production;GO:0001819//positive regulation of cytokine production;GO:0002309//T cell proliferation involved in immune response;GO:0002606//positive regulation of dendritic cell antigen processing and presentation;GO:0002827//positive regulation of T-helper 1 type immune response;GO:0006811//ion transport;GO:0006826//iron ion tra…	--
ENSMUSG00000025647	2454	3976	3006	801	916	1072	124.74	155.65	123.36	44.00	37.42	45.78	134.583333333333	42.4	-1.66636358918429	3.0335247035624e-31	6.77120632893922e-29	Shisa5	shisa family member 5 [Source:MGI Symbol;Acc:MGI:1915044]	Cellular Processes	Cell growth and death	ko04115//p53 signaling pathway	K10135	GO:0005634//nucleus;GO:0005635//nuclear envelope;GO:0005783//endoplasmic reticulum;GO:0005789//endoplasmic reticulum membrane;GO:0016020//membrane;GO:0016021//integral component of membrane;GO:0031965//nuclear membrane	GO:0050699//WW domain binding	GO:0006915//apoptotic process;GO:0042771//intrinsic apoptotic signaling pathway in response to DNA damage by p53 class mediator;GO:0072332//intrinsic apoptotic signaling pathway by p53 class mediator	--
ENSMUSG00000002699	504	438	403	15	20	38	14.90	9.37	9.43	0.46	0.45	0.76	11.2333333333333	0.556666666666667	-4.33482858359516	1.02163897928283e-30	2.25227250037698e-28	Lcp2	lymphocyte cytosolic protein 2 [Source:MGI Symbol;Acc:MGI:1321402]	Human Diseases;Organismal Systems;Environmental Information Processing;Organismal Systems;Organismal Systems;Organismal Systems;Organismal Systems	Infectious disease: bacterial;Immune system;Signal transduction;Immune system;Development and regeneration;Immune system;Immune system	ko05135//Yersinia infection;ko04650//Natural killer cell mediated cytotoxicity;ko04015//Rap1 signaling pathway;ko04664//Fc epsilon RI signaling pathway;ko04380//Osteoclast differentiation;ko04611//Platelet activation;ko04660//T cell receptor signaling pathway	K07361;K07361;K07361;K07361;K07361;K07361;K07361	GO:0005737//cytoplasm;GO:0005829//cytosol;GO:0005911//cell-cell junction;GO:0036398//TCR signalosome;GO:0044853//plasma membrane raft	GO:0005515//protein binding	GO:0007169//transmembrane receptor protein tyrosine kinase signaling pathway;GO:0035556//intracellular signal transduction;GO:0045576//mast cell activation;GO:0045860//positive regulation of protein kinase activity;GO:0050852//T cell receptor signaling pathway	--
ENSMUSG00000044827	360	290	266	3	4	10	11.29	6.83	6.74	0.10	0.09	0.23	8.28666666666667	0.14	-5.88729315827372	1.30742447214771e-30	2.84715595111484e-28	Tlr1	toll-like receptor 1 [Source:MGI Symbol;Acc:MGI:1341295]	Human Diseases;Organismal Systems	Infectious disease: bacterial;Immune system	ko05152//Tuberculosis;ko04620//Toll-like receptor signaling pathway	K05398;K05398	GO:0005794//Golgi apparatus;GO:0005886//plasma membrane;GO:0005887//integral component of plasma membrane;GO:0016020//membrane;GO:0016021//integral component of membrane;GO:0030670//phagocytic vesicle membrane;GO:0031410//cytoplasmic vesicle;GO:0035354//Toll-like receptor 1-Toll-like receptor 2 protein complex;GO:0043235//receptor complex;GO:0045121//membrane raft;GO:0045335//phagocytic vesicle	GO:0003953//NAD+ nucleosidase activity;GO:0004888//transmembrane signaling receptor activity;GO:0005515//protein binding;GO:0016787//hydrolase activity;GO:0035663//Toll-like receptor 2 binding;GO:0038023//signaling receptor activity;GO:0042497//triacyl lipopeptide binding;GO:0042802//identical protein binding;GO:0050135//NAD(P)+ nucleosidase activity;GO:0071723//lipopeptide binding	GO:0001775//cell activation;GO:0001817//regulation of cytokine production;GO:0001819//positive regulation of cytokine production;GO:0002224//toll-like receptor signaling pathway;GO:0002376//immune system process;GO:0002755//MyD88-dependent toll-like receptor signaling pathway;GO:0006952//defense response;GO:0006954//inflammatory response;GO:0006955//immune response;GO:0007165//signal transduction…	--
ENSMUSG00000022148	1218	873	849	49	33	68	82.79	41.26	51.85	2.34	1.09	2.41	58.6333333333333	1.94666666666667	-4.9126433034793	2.12698297294102e-30	4.57608854792866e-28	Fyb1	FYN binding protein [Source:MGI Symbol;Acc:MGI:1346327]	Human Diseases;Environmental Information Processing	Infectious disease: bacterial;Signal transduction	ko05135//Yersinia infection;ko04015//Rap1 signaling pathway	K17698;K17698	GO:0005634//nucleus;GO:0005737//cytoplasm;GO:0005829//cytosol;GO:0005886//plasma membrane;GO:0015629//actin cytoskeleton;GO:0030054//cell junction;GO:0032991//macromolecular complex	GO:0005515//protein binding;GO:0008289//lipid binding;GO:0044877//macromolecular complex binding	GO:0006955//immune response;GO:0007229//integrin-mediated signaling pathway;GO:0050852//T cell receptor signaling pathway;GO:0072659//protein localization to plasma membrane	--
ENSMUSG00000025044	2905	1601	1227	15	20	58	90.37	38.11	31.47	0.59	0.50	1.38	53.3166666666667	0.823333333333333	-6.01696614041836	2.33553879705261e-30	4.96496622606767e-28	Msr1	macrophage scavenger receptor 1 [Source:MGI Symbol;Acc:MGI:98257]	Cellular Processes	Transport and catabolism	ko04145//Phagosome	K06558	GO:0005581//collagen trimer;GO:0005829//cytosol;GO:0005886//plasma membrane;GO:0009897//external side of plasma membrane;GO:0016020//membrane;GO:0016021//integral component of membrane;GO:0031410//cytoplasmic vesicle;GO:0034362//low-density lipoprotein particle	GO:0001540//beta-amyloid binding;GO:0005044//scavenger receptor activity;GO:0030169//low-density lipoprotein particle binding;GO:0038024//cargo receptor activity	GO:0006897//endocytosis;GO:0006898//receptor-mediated endocytosis;GO:0006911//phagocytosis, engulfment;GO:0010629//negative regulation of gene expression;GO:0010744//positive regulation of macrophage derived foam cell differentiation;GO:0010886//positive regulation of cholesterol storage;GO:0030301//cholesterol transport;GO:0034381//plasma lipoprotein particle clearance;GO:0042953//lipoprotein tr…	--
ENSMUSG00000041431	262	1206	613	0	7	7	9.55	32.87	17.76	0.00	0.29	0.22	20.06	0.17	-6.88264304936184	3.16084002945854e-30	6.64036710659307e-28	Ccnb1	cyclin B1 [Source:MGI Symbol;Acc:MGI:88302]	Human Diseases;Cellular Processes;Environmental Information Processing;Cellular Processes;Cellular Processes;Organismal Systems;Cellular Processes	Infectious disease: viral;Cell growth and death;Signal transduction;Cell growth and death;Cell growth and death;Endocrine system;Cell growth and death	ko05170//Human immunodeficiency virus 1 infection;ko04218//Cellular senescence;ko04068//FoxO signaling pathway;ko04110//Cell cycle;ko04114//Oocyte meiosis;ko04914//Progesterone-mediated oocyte maturation;ko04115//p53 signaling pathway	K05868;K05868;K05868;K05868;K05868;K05868;K05868	GO:0000307//cyclin-dependent protein kinase holoenzyme complex;GO:0000922//spindle pole;GO:0000940//condensed chromosome outer kinetochore;GO:0005634//nucleus;GO:0005737//cytoplasm;GO:0005759//mitochondrial matrix;GO:0005813//centrosome;GO:0005815//microtubule organizing center;GO:0005829//cytosol;GO:0005856//cytoskeleton;GO:0016020//membrane;GO:0097125//cyclin B1-CDK1 complex	GO:0005113//patched binding;GO:0005515//protein binding;GO:0016538//cyclin-dependent protein serine/threonine kinase regulator activity;GO:0019901//protein kinase binding;GO:0044389//ubiquitin-like protein ligase binding;GO:0044877//macromolecular complex binding;GO:0061575//cyclin-dependent protein serine/threonine kinase activator activity	GO:0000079//regulation of cyclin-dependent protein serine/threonine kinase activity;GO:0001556//oocyte maturation;GO:0001701//in utero embryonic development;GO:0001933//negative regulation of protein phosphorylation;GO:0006468//protein phosphorylation;GO:0007049//cell cycle;GO:0007052//mitotic spindle organization;GO:0007080//mitotic metaphase plate congression;GO:0010629//negative regulation of …	--
ENSMUSG00000022221	279	830	398	21	21	15	13.27	33.91	15.17	1.18	1.13	0.78	20.7833333333333	1.03	-4.33471081681266	4.69964371944925e-30	9.75831836025643e-28	Ripk3	receptor-interacting serine-threonine kinase 3 [Source:MGI Symbol;Acc:MGI:2154952]	Human Diseases;Organismal Systems;Cellular Processes;Environmental Information Processing;Organismal Systems	Infectious disease: bacterial;Immune system;Cell growth and death;Signal transduction;Immune system	ko05132//Salmonella infection;ko04621//NOD-like receptor signaling pathway;ko04217//Necroptosis;ko04668//TNF signaling pathway;ko04623//Cytosolic DNA-sensing pathway	K08847;K08847;K08847;K08847;K08847	GO:0005634//nucleus;GO:0005737//cytoplasm;GO:0005829//cytosol;GO:0032991//macromolecular complex	GO:0000166//nucleotide binding;GO:0004672//protein kinase activity;GO:0004674//protein serine/threonine kinase activity;GO:0004704//NF-kappaB-inducing kinase activity;GO:0004712//protein serine/threonine/tyrosine kinase activity;GO:0005515//protein binding;GO:0005524//ATP binding;GO:0016301//kinase activity;GO:0016740//transferase activity;GO:0042802//identical protein binding;GO:0044877//macromo…	GO:0001914//regulation of T cell mediated cytotoxicity;GO:0002819//regulation of adaptive immune response;GO:0006468//protein phosphorylation;GO:0006915//apoptotic process;GO:0007165//signal transduction;GO:0007249//I-kappaB kinase/NF-kappaB signaling;GO:0010922//positive regulation of phosphatase activity;GO:0010940//positive regulation of necrotic cell death;GO:0012501//programmed cell death;GO…	--
ENSMUSG00000005470	250	494	274	9	24	24	12.57	18.68	11.05	0.45	0.85	0.85	14.1	0.716666666666667	-4.29824909841785	5.00493427822945e-30	1.02727714260165e-27	Asf1b	anti-silencing function 1B histone chaperone [Source:MGI Symbol;Acc:MGI:1914179]	-	-	-	-	GO:0000785//chromatin;GO:0005634//nucleus;GO:0005654//nucleoplasm;GO:0032991//macromolecular complex	GO:0042393//histone binding	GO:0001835//blastocyst hatching;GO:0006325//chromatin organization;GO:0006333//chromatin assembly or disassembly;GO:0006334//nucleosome assembly;GO:0006335//DNA replication-dependent nucleosome assembly;GO:0006336//DNA replication-independent nucleosome assembly	--
ENSMUSG00000024696	844	690	481	28	15	31	45.06	27.71	20.60	1.48	0.57	1.17	31.1233333333333	1.07333333333333	-4.85782648963443	6.6408323845938e-30	1.34756072604195e-27	Lpxn	leupaxin [Source:MGI Symbol;Acc:MGI:2147677]	-	-	-	-	GO:0002102//podosome;GO:0005634//nucleus;GO:0005737//cytoplasm;GO:0005829//cytosol;GO:0005886//plasma membrane;GO:0005925//focal adhesion;GO:0016020//membrane;GO:0016607//nuclear speck;GO:0030054//cell junction;GO:0042995//cell projection;GO:0048471//perinuclear region of cytoplasm	GO:0003712//transcription cofactor activity;GO:0005515//protein binding;GO:0046872//metal ion binding	GO:0006355//regulation of transcription, DNA-templated;GO:0007155//cell adhesion;GO:0007162//negative regulation of cell adhesion;GO:0007179//transforming growth factor beta receptor signaling pathway;GO:0033628//regulation of cell adhesion mediated by integrin;GO:0034446//substrate adhesion-dependent cell spreading;GO:0043542//endothelial cell migration;GO:0050859//negative regulation of B cell …	--
ENSMUSG00000002633	575	1093	293	5	8	1	18.16	25.96	7.42	0.16	0.18	0.02	17.18	0.12	-7.16155182041731	7.26669888190314e-30	1.45799372959713e-27	Shh	sonic hedgehog [Source:MGI Symbol;Acc:MGI:98297]	Human Diseases;Human Diseases;Organismal Systems;Human Diseases;Environmental Information Processing;Human Diseases	Cancer: overview;Cancer: overview;Development and regeneration;Cancer: specific types;Signal transduction;Cancer: specific types	ko05200//Pathways in cancer;ko05205//Proteoglycans in cancer;ko04360//Axon guidance;ko05226//Gastric cancer;ko04340//Hedgehog signaling pathway;ko05217//Basal cell carcinoma	K11988;K11988;K11988;K11988;K11988;K11988	GO:0000139//Golgi membrane;GO:0005576//extracellular region;GO:0005615//extracellular space;GO:0005634//nucleus;GO:0005783//endoplasmic reticulum;GO:0005789//endoplasmic reticulum membrane;GO:0005794//Golgi apparatus;GO:0005886//plasma membrane;GO:0008021//synaptic vesicle;GO:0009986//cell surface;GO:0016020//membrane;GO:0030133//transport vesicle;GO:0030424//axon;GO:0030425//dendrite;GO:0031012/…	GO:0005113//patched binding;GO:0005509//calcium ion binding;GO:0005515//protein binding;GO:0005539//glycosaminoglycan binding;GO:0008270//zinc ion binding;GO:0043237//laminin-1 binding;GO:0046872//metal ion binding	GO:0000122//negative regulation of transcription from RNA polymerase II promoter;GO:0001525//angiogenesis;GO:0001569//patterning of blood vessels;GO:0001570//vasculogenesis;GO:0001656//metanephros development;GO:0001658//branching involved in ureteric bud morphogenesis;GO:0001708//cell fate specification;GO:0001755//neural crest cell migration;GO:0001822//kidney development;GO:0001841//neural tub…	--
ENSMUSG00000031167	5978	8420	5829	1482	1903	2082	432.48	455.95	336.68	105.47	96.66	105.60	408.37	102.576666666667	-1.99317429036028	8.99077667972108e-30	1.78386999077533e-27	Rbm3	RNA binding motif (RNP1, RRM) protein 3 [Source:MGI Symbol;Acc:MGI:1099460]	-	-	-	-	GO:0005634//nucleus;GO:0005654//nucleoplasm;GO:0005681//spliceosomal complex;GO:0005737//cytoplasm;GO:0015934//large ribosomal subunit;GO:0030425//dendrite;GO:0042995//cell projection	GO:0003676//nucleic acid binding;GO:0003723//RNA binding;GO:0043023//ribosomal large subunit binding	GO:0006412//translation;GO:0006417//regulation of translation;GO:0009409//response to cold;GO:0035196//production of miRNAs involved in gene silencing by miRNA;GO:0045727//positive regulation of translation;GO:0048026//positive regulation of mRNA splicing, via spliceosome	--
ENSMUSG00000021591	1010	1128	992	203	249	213	67.51	56.71	53.19	13.78	11.75	10.06	59.1366666666667	11.8633333333333	-2.31754349379703	1.02560189292005e-29	2.01254648372234e-27	Glrx	glutaredoxin [Source:MGI Symbol;Acc:MGI:2135625]	-	-	-	-	GO:0005634//nucleus;GO:0005737//cytoplasm;GO:0005739//mitochondrion;GO:0005758//mitochondrial intermembrane space;GO:0005829//cytosol;GO:0030425//dendrite;GO:0043025//neuronal cell body	GO:0004362//glutathione-disulfide reductase activity;GO:0015038//glutathione disulfide oxidoreductase activity;GO:0019153//protein-disulfide reductase (glutathione) activity;GO:0047485//protein N-terminus binding;GO:0097573//glutathione oxidoreductase activity	GO:0032024//positive regulation of insulin secretion;GO:0045838//positive regulation of membrane potential;GO:0045921//positive regulation of exocytosis;GO:0060355//positive regulation of cell adhesion molecule production;GO:0071392//cellular response to estradiol stimulus;GO:0098869//cellular oxidant detoxification;GO:1901224//positive regulation of NIK/NF-kappaB signaling;GO:1901299//negative r…	--
ENSMUSG00000023992	1586	914	561	13	7	23	131.65	57.07	37.43	1.06	0.41	1.35	75.3833333333333	0.94	-6.32544102311998	1.27155239698694e-29	2.46805556010823e-27	Trem2	triggering receptor expressed on myeloid cells 2 [Source:MGI Symbol;Acc:MGI:1913150]	Organismal Systems	Development and regeneration	ko04380//Osteoclast differentiation	K14378	GO:0005576//extracellular region;GO:0005886//plasma membrane;GO:0005887//integral component of plasma membrane;GO:0016020//membrane;GO:0016021//integral component of membrane;GO:0031226//intrinsic component of plasma membrane;GO:0044853//plasma membrane raft	GO:0001530//lipopolysaccharide binding;GO:0001540//beta-amyloid binding;GO:0001786//phosphatidylserine binding;GO:0004888//transmembrane signaling receptor activity;GO:0005515//protein binding;GO:0005543//phospholipid binding;GO:0008035//high-density lipoprotein particle binding;GO:0008289//lipid binding;GO:0008429//phosphatidylethanolamine binding;GO:0019209//kinase activator activity;GO:0030169…	GO:0001774//microglial cell activation;GO:0001934//positive regulation of protein phosphorylation;GO:0002282//microglial cell activation involved in immune response;GO:0002588//positive regulation of antigen processing and presentation of peptide antigen via MHC class II;GO:0002862//negative regulation of inflammatory response to antigenic stimulus;GO:0002931//response to ischemia;GO:0006910//pha…	--
ENSMUSG00000049699	530	1236	309	2	1	4	41.25	72.36	19.29	0.15	0.05	0.22	44.3	0.14	-8.30573606138478	1.455088723048e-29	2.79392680940518e-27	Ucn2	urocortin 2 [Source:MGI Symbol;Acc:MGI:2176375]	Environmental Information Processing	Signaling molecules and interaction	ko04080//Neuroactive ligand-receptor interaction	K05257	GO:0005576//extracellular region;GO:0005615//extracellular space	GO:0001664//G-protein coupled receptor binding;GO:0005179//hormone activity;GO:0005515//protein binding;GO:0042562//hormone binding;GO:0051429//corticotropin-releasing hormone receptor binding;GO:0051431//corticotropin-releasing hormone receptor 2 binding	GO:0007189//adenylate cyclase-activating G-protein coupled receptor signaling pathway;GO:0007586//digestion;GO:0008283//cell proliferation;GO:0009755//hormone-mediated signaling pathway;GO:0010629//negative regulation of gene expression;GO:0031669//cellular response to nutrient levels;GO:0033685//negative regulation of luteinizing hormone secretion;GO:0046882//negative regulation of follicle-stim…	--
ENSMUSG00000059991	245	426	201	6	3	9	8.68	11.36	5.72	0.21	0.08	0.23	8.58666666666667	0.173333333333333	-5.63047715997353	1.65209258682183e-29	3.13844865136994e-27	Nptx2	neuronal pentraxin 2 [Source:MGI Symbol;Acc:MGI:1858209]	-	-	-	-	GO:0005576//extracellular region	GO:0030246//carbohydrate binding;GO:0046872//metal ion binding	GO:0008306//associative learning	--
ENSMUSG00000026605	186	638	315	6	6	11	2.84	7.42	4.45	0.05	0.07	0.11	4.90333333333333	0.0766666666666667	-5.99901957519782	5.67973724682914e-29	1.06761124228029e-26	CENPF	centromere protein F [Source:MGI Symbol;Acc:MGI:1313302]	-	-	-	-	GO:0000775//chromosome, centromeric region;GO:0000922//spindle pole;GO:0000940//condensed chromosome outer kinetochore;GO:0005634//nucleus;GO:0005635//nuclear envelope;GO:0005654//nucleoplasm;GO:0005737//cytoplasm;GO:0005813//centrosome;GO:0005819//spindle;GO:0005930//axoneme;GO:0016363//nuclear matrix;GO:0030496//midbody;GO:0036064//ciliary basal body;GO:0045120//pronucleus;GO:0097539//ciliary t…	GO:0008017//microtubule binding;GO:0008022//protein C-terminus binding;GO:0008134//transcription factor binding;GO:0042803//protein homodimerization activity;GO:0070840//dynein complex binding	GO:0000278//mitotic cell cycle;GO:0001822//kidney development;GO:0007059//chromosome segregation;GO:0010389//regulation of G2/M transition of mitotic cell cycle;GO:0015031//protein transport;GO:0016202//regulation of striated muscle tissue development;GO:0021591//ventricular system development;GO:0045892//negative regulation of transcription, DNA-templated;GO:0051310//metaphase plate congression	--
ENSMUSG00000020120	2431	1949	1482	108	91	180	53.38	32.25	26.18	2.39	1.47	2.82	37.27	2.22666666666667	-4.06505731197595	7.93538691755414e-29	1.47606462694546e-26	Plek	pleckstrin [Source:MGI Symbol;Acc:MGI:1860485]	-	-	-	-	GO:0005737//cytoplasm;GO:0005886//plasma membrane;GO:0032587//ruffle membrane	GO:0005080//protein kinase C binding;GO:0042803//protein homodimerization activity;GO:0043325//phosphatidylinositol-3,4-bisphosphate binding	GO:0002244//hematopoietic progenitor cell differentiation;GO:0002576//platelet degranulation;GO:0006904//vesicle docking involved in exocytosis;GO:0007229//integrin-mediated signaling pathway;GO:0010572//positive regulation of platelet activation;GO:0010920//negative regulation of inositol phosphate biosynthetic process;GO:0010925//positive regulation of inositol-polyphosphate 5-phosphatase activ…	Others
ENSMUSG00000023505	157	514	306	3	6	8	12.17	25.31	18.06	0.13	0.40	0.27	18.5133333333333	0.266666666666667	-6.11738336693148	8.03234113580854e-29	1.47869603775395e-26	Cdca3	cell division cycle associated 3 [Source:MGI Symbol;Acc:MGI:1315198]	-	-	-	-	GO:0005737//cytoplasm;GO:0005829//cytosol;GO:0005912//adherens junction	GO:0003674//molecular_function	GO:0007049//cell cycle;GO:0016567//protein ubiquitination;GO:0051301//cell division	--
ENSMUSG00000071715	483	316	334	5	7	16	29.66	14.60	17.74	0.30	0.31	0.73	20.6666666666667	0.446666666666667	-5.53196330970383	9.55230257284364e-29	1.74056599023744e-26	Ncf4	neutrophil cytosolic factor 4 [Source:MGI Symbol;Acc:MGI:109186]	Organismal Systems;Cellular Processes;Human Diseases;Human Diseases;Human Diseases;Human Diseases;Organismal Systems;Organismal Systems	Immune system;Transport and catabolism;Neurodegenerative disease;Cardiovascular disease;Cardiovascular disease;Infectious disease: parasitic;Development and regeneration;Immune system	ko04613//Neutrophil extracellular trap formation;ko04145//Phagosome;ko05020//Prion disease;ko05417//Lipid and atherosclerosis;ko05415//Diabetic cardiomyopathy;ko05140//Leishmaniasis;ko04380//Osteoclast differentiation;ko04670//Leukocyte transendothelial migration	K08012;K08012;K08012;K08012;K08012;K08012;K08012;K08012	GO:0005737//cytoplasm;GO:0005768//endosome;GO:0005829//cytosol;GO:0010008//endosome membrane;GO:0016020//membrane;GO:0043020//NADPH oxidase complex	GO:0005515//protein binding;GO:0008289//lipid binding;GO:0016176//superoxide-generating NADPH oxidase activator activity;GO:0032266//phosphatidylinositol-3-phosphate binding;GO:0035091//phosphatidylinositol binding	GO:0006909//phagocytosis;GO:0042554//superoxide anion generation;GO:0045730//respiratory burst;GO:0050790//regulation of catalytic activity	--
ENSMUSG00000034641	644	575	519	35	21	49	21.89	14.70	14.15	1.17	0.50	1.18	16.9133333333333	0.95	-4.15408969501183	1.07052107410301e-28	1.93093887073307e-26	Cd300ld	CD300 molecule like family member d [Source:MGI Symbol;Acc:MGI:2442358]	-	-	-	-	GO:0005886//plasma membrane;GO:0016020//membrane;GO:0016021//integral component of membrane	GO:0001618//virus receptor activity;GO:0004888//transmembrane signaling receptor activity;GO:0005515//protein binding	GO:0002376//immune system process;GO:0032675//regulation of interleukin-6 production;GO:0032680//regulation of tumor necrosis factor production;GO:0046718//viral entry into host cell	--
ENSMUSG00000033213	504	362	263	3	2	7	59.11	31.58	24.69	0.35	0.16	0.59	38.46	0.366666666666667	-6.71274583453639	1.23741898046277e-28	2.20965907341236e-26	Nmes1	expressed sequence AA467197 [Source:MGI Symbol;Acc:MGI:3034182]	-	-	-	-	GO:0005634//nucleus;GO:0005739//mitochondrion;GO:0005751//mitochondrial respiratory chain complex IV;GO:0016020//membrane;GO:0016021//integral component of membrane	-	GO:0009617//response to bacterium	--
ENSMUSG00000026271	634	404	441	17	12	27	19.85	9.54	11.10	0.51	0.27	0.53	13.4966666666667	0.436666666666667	-4.94992692613901	2.13454372771279e-28	3.77391557878884e-26	Gpr35	G protein-coupled receptor 35 [Source:MGI Symbol;Acc:MGI:1929509]	Environmental Information Processing	Signaling molecules and interaction	ko04080//Neuroactive ligand-receptor interaction	K04276	GO:0005886//plasma membrane;GO:0005887//integral component of plasma membrane;GO:0016020//membrane;GO:0016021//integral component of membrane	GO:0004930//G-protein coupled receptor activity;GO:0004950//chemokine receptor activity;GO:0016494//C-X-C chemokine receptor activity	GO:0007010//cytoskeleton organization;GO:0007165//signal transduction;GO:0007186//G-protein coupled receptor signaling pathway;GO:0007204//positive regulation of cytosolic calcium ion concentration;GO:0035025//positive regulation of Rho protein signal transduction;GO:0048246//macrophage chemotaxis;GO:0051482//positive regulation of cytosolic calcium ion concentration involved in phospholipase C-a…	--
ENSMUSG00000049103	1806	2180	1484	40	40	135	47.21	44.33	32.41	1.03	0.78	2.60	41.3166666666667	1.47	-4.81283580541657	2.24815458537599e-28	3.93581337559402e-26	Ccr2	chemokine (C-C motif) receptor 2 [Source:MGI Symbol;Acc:MGI:106185]	Environmental Information Processing;Organismal Systems;Environmental Information Processing	Signaling molecules and interaction;Immune system;Signaling molecules and interaction	ko04060//Cytokine-cytokine receptor interaction;ko04062//Chemokine signaling pathway;ko04061//Viral protein interaction with cytokine and cytokine receptor	K04177;K04177;K04177	GO:0001650//fibrillar center;GO:0005737//cytoplasm;GO:0005829//cytosol;GO:0005886//plasma membrane;GO:0005887//integral component of plasma membrane;GO:0009897//external side of plasma membrane;GO:0016020//membrane;GO:0016021//integral component of membrane;GO:0030425//dendrite;GO:0043025//neuronal cell body;GO:0043204//perikaryon;GO:0048471//perinuclear region of cytoplasm	GO:0004930//G-protein coupled receptor activity;GO:0004950//chemokine receptor activity;GO:0005515//protein binding;GO:0016493//C-C chemokine receptor activity;GO:0019955//cytokine binding;GO:0019957//C-C chemokine binding;GO:0031727//CCR2 chemokine receptor binding;GO:0035715//chemokine (C-C motif) ligand 2 binding;GO:0035716//chemokine (C-C motif) ligand 12 binding;GO:0035717//chemokine (C-C mo…	GO:0001525//angiogenesis;GO:0001666//response to hypoxia;GO:0001974//blood vessel remodeling;GO:0002246//wound healing involved in inflammatory response;GO:0002437//inflammatory response to antigenic stimulus;GO:0002548//monocyte chemotaxis;GO:0002724//regulation of T cell cytokine production;GO:0002827//positive regulation of T-helper 1 type immune response;GO:0002829//negative regulation of typ…	--
ENSMUSG00000022831	360	333	277	19	27	32	16.05	11.17	9.91	0.84	0.85	1.01	12.3766666666667	0.9	-3.78155400280391	2.35666597677109e-28	4.08572663565062e-26	Hcls1	hematopoietic cell specific Lyn substrate 1 [Source:MGI Symbol;Acc:MGI:104568]	Human Diseases;Cellular Processes;Human Diseases	Cancer: overview;Cellular community - eukaryotes;Infectious disease: bacterial	ko05205//Proteoglycans in cancer;ko04530//Tight junction;ko05100//Bacterial invasion of epithelial cells	K06106;K06106;K06106	GO:0005634//nucleus;GO:0005667//transcription factor complex;GO:0005737//cytoplasm;GO:0005739//mitochondrion;GO:0005829//cytosol;GO:0005884//actin filament;GO:0005886//plasma membrane;GO:0030427//site of polarized growth;GO:0030864//cortical actin cytoskeleton	GO:0003779//actin binding;GO:0005515//protein binding;GO:0017124//SH3 domain binding;GO:0019901//protein kinase binding;GO:0044877//macromolecular complex binding;GO:0051015//actin filament binding;GO:0061629//RNA polymerase II sequence-specific DNA binding transcription factor binding	GO:0000122//negative regulation of transcription from RNA polymerase II promoter;GO:0008284//positive regulation of cell proliferation;GO:0009725//response to hormone;GO:0014068//positive regulation of phosphatidylinositol 3-kinase signaling;GO:0030041//actin filament polymerization;GO:0030218//erythrocyte differentiation;GO:0030833//regulation of actin filament polymerization;GO:0030854//positiv…	--
ENSMUSG00000005481	927	1976	1150	189	241	249	50.39	80.68	50.23	10.22	9.23	9.66	60.4333333333333	9.70333333333333	-2.63879218050875	2.53316936097477e-28	4.34950050758908e-26	Ddx39a	DEAD box helicase 39a [Source:MGI Symbol;Acc:MGI:1915528]	-	-	-	-	GO:0005634//nucleus;GO:0005737//cytoplasm;GO:0016607//nuclear speck	GO:0000166//nucleotide binding;GO:0003676//nucleic acid binding;GO:0003723//RNA binding;GO:0003724//RNA helicase activity;GO:0004386//helicase activity;GO:0005524//ATP binding;GO:0016787//hydrolase activity;GO:0016887//ATPase activity;GO:0042802//identical protein binding	GO:0000398//mRNA splicing, via spliceosome;GO:0006397//mRNA processing;GO:0006406//mRNA export from nucleus;GO:0008380//RNA splicing	--
ENSMUSG00000022584	326	630	1479	2	2	11	41.36	62.18	154.60	0.34	0.16	0.85	86.0466666666667	0.45	-7.57905049359481	2.69730744741265e-28	4.58722086556644e-26	Ly6c2	lymphocyte antigen 6 complex, locus C2 [Source:MGI Symbol;Acc:MGI:3712069]	-	-	-	-	GO:0005886//plasma membrane;GO:0009986//cell surface;GO:0016020//membrane;GO:0031225//anchored component of membrane;GO:0045202//synapse	GO:0030550//acetylcholine receptor inhibitor activity;GO:0033130//acetylcholine receptor binding	GO:2000272//negative regulation of receptor activity	--
ENSMUSG00000057191	354	282	234	11	14	13	24.56	14.70	13.01	0.75	0.68	0.65	17.4233333333333	0.693333333333333	-4.6513277258188	3.78058556269326e-28	6.36886003707676e-26	Hide1	cDNA sequence AB124611 [Source:MGI Symbol;Acc:MGI:3043001]	-	-	-	-	GO:0005575//cellular_component;GO:0016020//membrane;GO:0016021//integral component of membrane	GO:0003674//molecular_function	GO:0008150//biological_process	--
ENSMUSG00000022033	222	738	426	2	3	13	11.60	29.01	17.86	0.10	0.24	0.48	19.49	0.273333333333333	-6.15592887136096	5.90575047687299e-28	9.85598002481505e-26	Pbk	PDZ binding kinase [Source:MGI Symbol;Acc:MGI:1289156]	-	-	-	-	GO:0005634//nucleus	GO:0000166//nucleotide binding;GO:0004672//protein kinase activity;GO:0004674//protein serine/threonine kinase activity;GO:0004708//MAP kinase kinase activity;GO:0004712//protein serine/threonine/tyrosine kinase activity;GO:0004713//protein tyrosine kinase activity;GO:0005524//ATP binding;GO:0016301//kinase activity;GO:0016740//transferase activity	GO:0000165//MAPK cascade;GO:0001933//negative regulation of protein phosphorylation;GO:0006468//protein phosphorylation;GO:0016310//phosphorylation;GO:0018105//peptidyl-serine phosphorylation;GO:0018107//peptidyl-threonine phosphorylation;GO:0018108//peptidyl-tyrosine phosphorylation;GO:0032435//negative regulation of proteasomal ubiquitin-dependent protein catabolic process;GO:0032873//negative …	--
ENSMUSG00000022876	284	247	211	7	8	14	13.51	8.84	8.05	0.33	0.27	0.47	10.1333333333333	0.356666666666667	-4.8283886219298	8.14628238798437e-28	1.34692745002071e-25	Samsn1	SAM domain, SH3 domain and nuclear localization signals, 1 [Source:MGI Symbol;Acc:MGI:1914992]	-	-	-	-	GO:0001726//ruffle;GO:0005634//nucleus;GO:0005737//cytoplasm;GO:0005829//cytosol;GO:0042995//cell projection	GO:0001784//phosphotyrosine binding;GO:0005515//protein binding	GO:0002820//negative regulation of adaptive immune response;GO:0050732//negative regulation of peptidyl-tyrosine phosphorylation;GO:0050869//negative regulation of B cell activation	--
ENSMUSG00000024742	479	820	543	91	144	121	19.42	25.10	17.85	3.63	4.04	3.52	20.79	3.73	-2.47864222260313	1.13718682111199e-27	1.86300413436668e-25	Fen1	flap structure specific endonuclease 1 [Source:MGI Symbol;Acc:MGI:102779]	Genetic Information Processing;Genetic Information Processing;Genetic Information Processing	Replication and repair;Replication and repair;Replication and repair	ko03030//DNA replication;ko03410//Base excision repair;ko03450//Non-homologous end-joining	K04799;K04799;K04799	GO:0000781//chromosome, telomeric region;GO:0005634//nucleus;GO:0005654//nucleoplasm;GO:0005730//nucleolus;GO:0005739//mitochondrion;GO:0032991//macromolecular complex	GO:0000287//magnesium ion binding;GO:0003677//DNA binding;GO:0003824//catalytic activity;GO:0004518//nuclease activity;GO:0004519//endonuclease activity;GO:0004523//RNA-DNA hybrid ribonuclease activity;GO:0004527//exonuclease activity;GO:0008409//5'-3' exonuclease activity;GO:0016787//hydrolase activity;GO:0016788//hydrolase activity, acting on ester bonds;GO:0017108//5'-flap endonuclease activit…	GO:0006260//DNA replication;GO:0006281//DNA repair;GO:0006284//base-excision repair;GO:0006974//cellular response to DNA damage stimulus;GO:0007613//memory;GO:0043137//DNA replication, removal of RNA primer;GO:0045876//positive regulation of sister chromatid cohesion;GO:0090305//nucleic acid phosphodiester bond hydrolysis;GO:0090502//RNA phosphodiester bond hydrolysis, endonucleolytic	--
ENSMUSG00000027331	182	606	355	12	18	19	11.84	28.39	17.42	0.60	0.34	0.85	19.2166666666667	0.596666666666667	-5.00928911527488	1.92462577560734e-27	3.12436749772912e-25	Knstrn	kinetochore-localized astrin/SPAG5 binding [Source:MGI Symbol;Acc:MGI:1289298]	-	-	-	-	GO:0000775//chromosome, centromeric region;GO:0000776//kinetochore;GO:0000922//spindle pole;GO:0001726//ruffle;GO:0005634//nucleus;GO:0005694//chromosome;GO:0005737//cytoplasm;GO:0005815//microtubule organizing center;GO:0005856//cytoskeleton;GO:0005874//microtubule;GO:0005886//plasma membrane;GO:0034451//centriolar satellite;GO:0035371//microtubule plus-end;GO:0072686//mitotic spindle	GO:0042803//protein homodimerization activity;GO:0051010//microtubule plus-end binding	GO:0000070//mitotic sister chromatid segregation;GO:0000226//microtubule cytoskeleton organization;GO:0007049//cell cycle;GO:0007051//spindle organization;GO:0007059//chromosome segregation;GO:0016477//cell migration;GO:0051301//cell division;GO:0051988//regulation of attachment of spindle microtubules to kinetochore;GO:0071364//cellular response to epidermal growth factor stimulus	--
ENSMUSG00000040616	246	453	370	56	69	68	11.79	16.34	14.23	2.65	2.34	2.30	14.12	2.43	-2.5387118696654	2.37979754949388e-27	3.82847250822632e-25	Tmem51	transmembrane protein 51 [Source:MGI Symbol;Acc:MGI:2384874]	-	-	-	-	GO:0005575//cellular_component;GO:0016020//membrane;GO:0016021//integral component of membrane	GO:0003674//molecular_function	GO:0008150//biological_process	--
ENSMUSG00000003814	5466	8567	6761	2317	2814	3038	224.99	265.24	223.22	94.19	81.78	88.35	237.816666666667	88.1066666666667	-1.43252673442578	2.63001262233526e-27	4.19322637473578e-25	Calr	calreticulin [Source:MGI Symbol;Acc:MGI:88252]	Human Diseases;Human Diseases;Cellular Processes;Human Diseases;Human Diseases;Human Diseases;Genetic Information Processing;Human Diseases;Organismal Systems	Infectious disease: viral;Infectious disease: viral;Transport and catabolism;Infectious disease: viral;Infectious disease: viral;Infectious disease: viral;Folding, sorting and degradation;Infectious disease: parasitic;Immune system	ko05168//Herpes simplex virus 1 infection;ko05169//Epstein-Barr virus infection;ko04145//Phagosome;ko05163//Human cytomegalovirus infection;ko05166//Human T-cell leukemia virus 1 infection;ko05170//Human immunodeficiency virus 1 infection;ko04141//Protein processing in endoplasmic reticulum;ko05142//Chagas disease;ko04612//Antigen processing and presentation	K08057;K08057;K08057;K08057;K08057;K08057;K08057;K08057;K08057	GO:0001669//acrosomal vesicle;GO:0005576//extracellular region;GO:0005615//extracellular space;GO:0005634//nucleus;GO:0005635//nuclear envelope;GO:0005737//cytoplasm;GO:0005764//lysosome;GO:0005783//endoplasmic reticulum;GO:0005788//endoplasmic reticulum lumen;GO:0005789//endoplasmic reticulum membrane;GO:0005790//smooth endoplasmic reticulum;GO:0005794//Golgi apparatus;GO:0005829//cytosol;GO:000…	GO:0003729//mRNA binding;GO:0005178//integrin binding;GO:0005506//iron ion binding;GO:0005509//calcium ion binding;GO:0005515//protein binding;GO:0030246//carbohydrate binding;GO:0031625//ubiquitin protein ligase binding;GO:0042277//peptide binding;GO:0042562//hormone binding;GO:0046872//metal ion binding;GO:0050681//androgen receptor binding;GO:0051082//unfolded protein binding	GO:0000122//negative regulation of transcription from RNA polymerase II promoter;GO:0002502//peptide antigen assembly with MHC class I protein complex;GO:0006457//protein folding;GO:0006611//protein export from nucleus;GO:0007283//spermatogenesis;GO:0008284//positive regulation of cell proliferation;GO:0009410//response to xenobiotic stimulus;GO:0010033//response to organic substance;GO:0010595//…	--
ENSMUSG00000062380	470	1080	582	68	96	98	22.62	39.09	22.47	3.23	3.26	3.33	28.06	3.27333333333333	-3.09968258002636	3.16806453670375e-27	5.00638304707246e-25	Tubb3	tubulin, beta 3 class III [Source:MGI Symbol;Acc:MGI:107813]	Human Diseases;Human Diseases;Human Diseases;Human Diseases;Cellular Processes;Human Diseases;Human Diseases;Human Diseases;Cellular Processes	Neurodegenerative disease;Neurodegenerative disease;Neurodegenerative disease;Neurodegenerative disease;Transport and catabolism;Neurodegenerative disease;Neurodegenerative disease;Infectious disease: bacterial;Cellular community - eukaryotes	ko05022//Pathways of neurodegeneration - multiple diseases;ko05010//Alzheimer disease;ko05014//Amyotrophic lateral sclerosis;ko05016//Huntington disease;ko04145//Phagosome;ko05012//Parkinson disease;ko05020//Prion disease;ko05132//Salmonella infection;ko04540//Gap junction	K07375;K07375;K07375;K07375;K07375;K07375;K07375;K07375;K07375	GO:0005737//cytoplasm;GO:0005856//cytoskeleton;GO:0005874//microtubule;GO:0015630//microtubule cytoskeleton;GO:0030027//lamellipodium;GO:0030175//filopodium;GO:0030424//axon;GO:0030425//dendrite;GO:0030426//growth cone;GO:0042995//cell projection;GO:0043025//neuronal cell body;GO:0071944//cell periphery	GO:0000166//nucleotide binding;GO:0003924//GTPase activity;GO:0005200//structural constituent of cytoskeleton;GO:0005515//protein binding;GO:0005525//GTP binding;GO:0042277//peptide binding;GO:1990890//netrin receptor binding	GO:0000226//microtubule cytoskeleton organization;GO:0000278//mitotic cell cycle;GO:0007017//microtubule-based process;GO:0007411//axon guidance;GO:0030182//neuron differentiation;GO:0038007//netrin-activated signaling pathway;GO:1990791//dorsal root ganglion development	--
ENSMUSG00000022102	644	710	432	46	37	62	32.25	26.75	17.35	2.28	1.31	2.19	25.45	1.92666666666667	-3.72348675918353	4.07216786499589e-27	6.37865803203786e-25	Dok2	docking protein 2 [Source:MGI Symbol;Acc:MGI:1332623]	Environmental Information Processing	Signal transduction	ko04013//MAPK signaling pathway - fly	K20234	GO:0005737//cytoplasm	GO:0005068//transmembrane receptor protein tyrosine kinase adaptor activity;GO:0005515//protein binding	GO:0007169//transmembrane receptor protein tyrosine kinase signaling pathway;GO:0007265//Ras protein signal transduction;GO:0043409//negative regulation of MAPK cascade	--
ENSMUSG00000079293	161	228	207	13	11	23	10.00	11.08	10.04	0.51	0.40	0.98	10.3733333333333	0.63	-4.04138392076511	5.37967133100352e-27	8.35346008328086e-25	Clec7a	C-type lectin domain family 7, member a [Source:MGI Symbol;Acc:MGI:1861431]	Organismal Systems;Human Diseases;Cellular Processes;Organismal Systems	Immune system;Infectious disease: bacterial;Transport and catabolism;Immune system	ko04613//Neutrophil extracellular trap formation;ko05152//Tuberculosis;ko04145//Phagosome;ko04625//C-type lectin receptor signaling pathway	K10074;K10074;K10074;K10074	GO:0005737//cytoplasm;GO:0005886//plasma membrane;GO:0009986//cell surface;GO:0016020//membrane;GO:0016021//integral component of membrane	GO:0001872//(1->3)-beta-D-glucan binding;GO:0005515//protein binding;GO:0030246//carbohydrate binding;GO:0038187//pattern recognition receptor activity;GO:0046872//metal ion binding	GO:0001775//cell activation;GO:0001878//response to yeast;GO:0001879//detection of yeast;GO:0002223//stimulatory C-type lectin receptor signaling pathway;GO:0002366//leukocyte activation involved in immune response;GO:0002376//immune system process;GO:0002720//positive regulation of cytokine production involved in immune response;GO:0002732//positive regulation of dendritic cell cytokine producti…	--
ENSMUSG00000020330	176	568	309	2	1	6	4.07	9.87	5.72	0.06	0.02	0.09	6.55333333333333	0.0566666666666667	-6.85358476509024	5.75406027024891e-27	8.85778053843403e-25	Hmmr	hyaluronan mediated motility receptor (RHAMM) [Source:MGI Symbol;Acc:MGI:104667]	Environmental Information Processing	Signaling molecules and interaction	ko04512//ECM-receptor interaction	K06267	GO:0005737//cytoplasm;GO:0005813//centrosome;GO:0005819//spindle;GO:0005829//cytosol;GO:0005856//cytoskeleton;GO:0009986//cell surface;GO:0015630//microtubule cytoskeleton	GO:0005540//hyaluronic acid binding	-	--
ENSMUSG00000012443	217	852	378	11	4	8	4.05	11.96	5.66	0.20	0.05	0.11	7.22333333333333	0.12	-5.91155843665136	6.2849075414764e-27	9.59227298873026e-25	Kif11	kinesin family member 11 [Source:MGI Symbol;Acc:MGI:1098231]	-	-	-	-	GO:0000922//spindle pole;GO:0005634//nucleus;GO:0005737//cytoplasm;GO:0005819//spindle;GO:0005829//cytosol;GO:0005856//cytoskeleton;GO:0005874//microtubule;GO:0005876//spindle microtubule;GO:0032991//macromolecular complex;GO:0072686//mitotic spindle	GO:0000166//nucleotide binding;GO:0003777//microtubule motor activity;GO:0005524//ATP binding;GO:0008017//microtubule binding;GO:0008574//ATP-dependent microtubule motor activity, plus-end-directed;GO:0019901//protein kinase binding	GO:0007018//microtubule-based movement;GO:0007049//cell cycle;GO:0007051//spindle organization;GO:0007100//mitotic centrosome separation;GO:0046602//regulation of mitotic centrosome separation;GO:0051225//spindle assembly;GO:0051301//cell division;GO:0090307//mitotic spindle assembly	--
ENSMUSG00000003779	173	923	503	3	10	8	4.83	19.05	11.28	0.09	0.39	0.16	11.72	0.213333333333333	-5.77971935514341	8.02836381935784e-27	1.21493637900231e-24	Kif20a	kinesin family member 20A [Source:MGI Symbol;Acc:MGI:1201682]	-	-	-	-	GO:0005634//nucleus;GO:0005654//nucleoplasm;GO:0005737//cytoplasm;GO:0005794//Golgi apparatus;GO:0005819//spindle;GO:0005856//cytoskeleton;GO:0005871//kinesin complex;GO:0005874//microtubule;GO:0030496//midbody;GO:0032154//cleavage furrow;GO:0045171//intercellular bridge	GO:0000166//nucleotide binding;GO:0003774//motor activity;GO:0003777//microtubule motor activity;GO:0005524//ATP binding;GO:0008017//microtubule binding;GO:0016887//ATPase activity;GO:0019901//protein kinase binding	GO:0000281//mitotic cytokinesis;GO:0001578//microtubule bundle formation;GO:0007018//microtubule-based movement;GO:0015031//protein transport;GO:0032465//regulation of cytokinesis	--
ENSMUSG00000006589	1447	1706	1130	203	260	304	175.12	152.58	108.27	23.36	21.61	25.22	145.323333333333	23.3966666666667	-2.63489145469007	8.94261408089551e-27	1.34191814825673e-24	Aprt	adenine phosphoribosyl transferase [Source:MGI Symbol;Acc:MGI:88061]	Metabolism;Metabolism	Global and overview maps;Nucleotide metabolism	ko01100//Metabolic pathways;ko00230//Purine metabolism	K00759;K00759	GO:0005654//nucleoplasm;GO:0005737//cytoplasm;GO:0005829//cytosol	GO:0002055//adenine binding;GO:0003999//adenine phosphoribosyltransferase activity;GO:0016208//AMP binding;GO:0016740//transferase activity;GO:0016757//transferase activity, transferring glycosyl groups	GO:0006166//purine ribonucleoside salvage;GO:0006168//adenine salvage;GO:0007595//lactation;GO:0007625//grooming behavior;GO:0032263//GMP salvage;GO:0032264//IMP salvage;GO:0032869//cellular response to insulin stimulus;GO:0044209//AMP salvage;GO:0046083//adenine metabolic process	--
ENSMUSG00000054717	873	2433	1423	145	175	223	41.57	87.79	49.06	5.59	8.00	8.03	59.4733333333333	7.20666666666667	-3.04483891511992	1.47560527915059e-26	2.19582362248267e-24	Hmgb2	high mobility group box 2 [Source:MGI Symbol;Acc:MGI:96157]	-	-	-	-	GO:0000785//chromatin;GO:0000793//condensed chromosome;GO:0005576//extracellular region;GO:0005615//extracellular space;GO:0005634//nucleus;GO:0005654//nucleoplasm;GO:0005694//chromosome;GO:0005730//nucleolus;GO:0005737//cytoplasm;GO:0032991//macromolecular complex;GO:0048471//perinuclear region of cytoplasm	GO:0000976//transcription regulatory region sequence-specific DNA binding;GO:0000987//core promoter proximal region sequence-specific DNA binding;GO:0003677//DNA binding;GO:0003684//damaged DNA binding;GO:0003690//double-stranded DNA binding;GO:0003713//transcription coactivator activity;GO:0005515//protein binding;GO:0008134//transcription factor binding;GO:0008301//DNA binding, bending;GO:00199…	GO:0000122//negative regulation of transcription from RNA polymerase II promoter;GO:0001938//positive regulation of endothelial cell proliferation;GO:0002376//immune system process;GO:0002437//inflammatory response to antigenic stimulus;GO:0006265//DNA topological change;GO:0006310//DNA recombination;GO:0006357//regulation of transcription from RNA polymerase II promoter;GO:0006935//chemotaxis;GO…	HMG
ENSMUSG00000034765	568	803	333	30	46	34	20.65	21.96	9.71	1.08	1.18	0.87	17.44	1.04333333333333	-4.06312797856547	1.69801558965996e-26	2.50590614748413e-24	Dusp5	dual specificity phosphatase 5 [Source:MGI Symbol;Acc:MGI:2685183]	Environmental Information Processing	Signal transduction	ko04010//MAPK signaling pathway	K04459	GO:0005634//nucleus;GO:0005737//cytoplasm	GO:0004721//phosphoprotein phosphatase activity;GO:0004722//protein serine/threonine phosphatase activity;GO:0004725//protein tyrosine phosphatase activity;GO:0008138//protein tyrosine/serine/threonine phosphatase activity;GO:0008330//protein tyrosine/threonine phosphatase activity;GO:0016787//hydrolase activity;GO:0016791//phosphatase activity;GO:0017017//MAP kinase tyrosine/serine/threonine pho…	GO:0001706//endoderm formation;GO:0006470//protein dephosphorylation;GO:0016311//dephosphorylation;GO:0035335//peptidyl-tyrosine dephosphorylation;GO:0035970//peptidyl-threonine dephosphorylation;GO:0043409//negative regulation of MAPK cascade;GO:0045892//negative regulation of transcription, DNA-templated;GO:0045906//negative regulation of vasoconstriction	--
ENSMUSG00000062248	154	431	249	13	12	14	20.01	42.12	25.95	1.67	1.10	1.29	29.36	1.35333333333333	-4.4392628363792	3.00517225866088e-26	4.39863614941863e-24	Cks2	CDC28 protein kinase regulatory subunit 2 [Source:MGI Symbol;Acc:MGI:1913447]	Human Diseases;Human Diseases	Cancer: overview;Cancer: specific types	ko05200//Pathways in cancer;ko05222//Small cell lung cancer	K02219;K02219	GO:0000307//cyclin-dependent protein kinase holoenzyme complex;GO:0019005//SCF ubiquitin ligase complex	GO:0003682//chromatin binding;GO:0016301//kinase activity;GO:0016538//cyclin-dependent protein serine/threonine kinase regulator activity;GO:0019901//protein kinase binding;GO:0042393//histone binding;GO:0043130//ubiquitin binding;GO:0061575//cyclin-dependent protein serine/threonine kinase activator activity	GO:0006357//regulation of transcription from RNA polymerase II promoter;GO:0007049//cell cycle;GO:0007127//meiosis I;GO:0007346//regulation of mitotic cell cycle;GO:0008283//cell proliferation;GO:0016310//phosphorylation;GO:0044772//mitotic cell cycle phase transition;GO:0045737//positive regulation of cyclin-dependent protein serine/threonine kinase activity;GO:0050790//regulation of catalytic a…	--
ENSMUSG00000027832	308	804	244	6	9	16	14.59	28.64	9.27	0.28	0.30	0.54	17.5	0.373333333333333	-5.55074678538324	3.12002480684515e-26	4.52961650210031e-24	Ptx3	pentraxin related gene [Source:MGI Symbol;Acc:MGI:104641]	-	-	-	-	GO:0005576//extracellular region;GO:0005615//extracellular space;GO:0031012//extracellular matrix	GO:0001849//complement component C1q binding;GO:0001872//(1->3)-beta-D-glucan binding;GO:0005515//protein binding;GO:0042802//identical protein binding;GO:0046790//virion binding	GO:0001550//ovarian cumulus expansion;GO:0001878//response to yeast;GO:0008228//opsonization;GO:0030198//extracellular matrix organization;GO:0044793//negative regulation by host of viral process;GO:0044869//negative regulation by host of viral exo-alpha-sialidase activity;GO:0044871//negative regulation by host of viral glycoprotein metabolic process;GO:0045087//innate immune response;GO:0045429…	--
ENSMUSG00000043832	592	833	1195	17	22	67	44.28	47.09	71.03	1.24	1.16	3.57	54.1333333333333	1.99	-4.76567689080773	6.17481840081131e-26	8.89223646639416e-24	Clec4a	C-type lectin domain family 4, member a3 [Source:MGI Symbol;Acc:MGI:1920399]	-	-	-	-	GO:0009897//external side of plasma membrane;GO:0016020//membrane;GO:0016021//integral component of membrane	GO:0004190//aspartic-type endopeptidase activity;GO:0005509//calcium ion binding;GO:0005537//mannose binding;GO:0030246//carbohydrate binding	GO:0001818//negative regulation of cytokine production;GO:0002470//plasmacytoid dendritic cell antigen processing and presentation;GO:0006508//proteolysis;GO:0006955//immune response;GO:0032720//negative regulation of tumor necrosis factor production;GO:0036037//CD8-positive, alpha-beta T cell activation;GO:0042590//antigen processing and presentation of exogenous peptide antigen via MHC class I	--
ENSMUSG00000035711	427	336	296	17	7	16	24.64	14.52	13.73	0.98	0.29	0.66	17.63	0.643333333333333	-4.77632222277326	6.43614372319917e-26	9.1944174772134e-24	Dok3	docking protein 3 [Source:MGI Symbol;Acc:MGI:1351490]	-	-	-	-	GO:0005737//cytoplasm;GO:0005886//plasma membrane;GO:0016020//membrane	GO:0005515//protein binding	GO:0007169//transmembrane receptor protein tyrosine kinase signaling pathway;GO:0007265//Ras protein signal transduction	--
ENSMUSG00000002111	1282	1007	753	42	37	88	61.56	35.15	34.31	1.83	1.30	4.10	43.6733333333333	2.41	-4.17964759633399	8.41266710785351e-26	1.19226187734079e-23	Spi1	spleen focus forming virus (SFFV) proviral integration oncogene [Source:MGI Symbol;Acc:MGI:98282]	Human Diseases;Human Diseases;Human Diseases;Organismal Systems;Human Diseases	Cancer: overview;Cancer: overview;Infectious disease: viral;Development and regeneration;Cancer: specific types	ko05200//Pathways in cancer;ko05202//Transcriptional misregulation in cancer;ko05166//Human T-cell leukemia virus 1 infection;ko04380//Osteoclast differentiation;ko05221//Acute myeloid leukemia	K09438;K09438;K09438;K09438;K09438	GO:0000785//chromatin;GO:0005634//nucleus;GO:0005654//nucleoplasm;GO:0005667//transcription factor complex	GO:0000976//transcription regulatory region sequence-specific DNA binding;GO:0000978//RNA polymerase II core promoter proximal region sequence-specific DNA binding;GO:0000981//RNA polymerase II transcription factor activity, sequence-specific DNA binding;GO:0000987//core promoter proximal region sequence-specific DNA binding;GO:0001216//bacterial-type RNA polymerase transcriptional activator acti…	GO:0000122//negative regulation of transcription from RNA polymerase II promoter;GO:0001944//vasculature development;GO:0002314//germinal center B cell differentiation;GO:0002316//follicular B cell differentiation;GO:0002320//lymphoid progenitor cell differentiation;GO:0002327//immature B cell differentiation;GO:0002357//defense response to tumor cell;GO:0002572//pro-T cell differentiation;GO:000…	ETS
ENSMUSG00000018293	9759	12974	9272	2665	3090	3492	1019.49	1019.68	777.14	275.24	227.81	257.71	938.77	253.586666666667	-1.88829284680271	9.18118219378113e-26	1.29093205066417e-23	Pfn1	profilin 1 [Source:MGI Symbol;Acc:MGI:97549]	Human Diseases;Human Diseases;Cellular Processes;Environmental Information Processing	Neurodegenerative disease;Infectious disease: bacterial;Cell motility;Signal transduction	ko05014//Amyotrophic lateral sclerosis;ko05132//Salmonella infection;ko04810//Regulation of actin cytoskeleton;ko04015//Rap1 signaling pathway	K05759;K05759;K05759;K05759	GO:0005576//extracellular region;GO:0005634//nucleus;GO:0005737//cytoplasm;GO:0005829//cytosol;GO:0005856//cytoskeleton;GO:0005938//cell cortex;GO:0043005//neuron projection;GO:0045202//synapse;GO:0098793//presynapse;GO:0098794//postsynapse	GO:0000774//adenyl-nucleotide exchange factor activity;GO:0001784//phosphotyrosine binding;GO:0003779//actin binding;GO:0003785//actin monomer binding;GO:0005102//receptor binding;GO:0005515//protein binding;GO:0005546//phosphatidylinositol-4,5-bisphosphate binding;GO:0031267//small GTPase binding;GO:0070064//proline-rich region binding	GO:0001843//neural tube closure;GO:0006357//regulation of transcription from RNA polymerase II promoter;GO:0008064//regulation of actin polymerization or depolymerization;GO:0010634//positive regulation of epithelial cell migration;GO:0016043//cellular component organization;GO:0030036//actin cytoskeleton organization;GO:0030833//regulation of actin filament polymerization;GO:0030837//negative re…	--
ENSMUSG00000074476	134	406	224	6	6	9	10.05	19.91	12.16	0.38	0.55	0.40	14.04	0.443333333333333	-4.98500728552453	9.68489402595483e-26	1.35111837985528e-23	Spc24	SPC24, NDC80 kinetochore complex component, homolog (S. cerevisiae) [Source:MGI Symbol;Acc:MGI:1914879]	-	-	-	-	GO:0000775//chromosome, centromeric region;GO:0000776//kinetochore;GO:0005634//nucleus;GO:0005654//nucleoplasm;GO:0005694//chromosome;GO:0005730//nucleolus;GO:0031262//Ndc80 complex;GO:0031617//NMS complex	GO:0008017//microtubule binding	GO:0007049//cell cycle;GO:0007059//chromosome segregation;GO:0007094//mitotic spindle assembly checkpoint;GO:0008608//attachment of spindle microtubules to kinetochore;GO:0051301//cell division	--
ENSMUSG00000061740	287	425	473	1060	1270	1454	9.32	10.70	12.32	35.17	29.32	34.46	10.78	32.9833333333333	1.61338002846121	1.03496910249403e-25	1.43267002040588e-23	Cyp2d4	cytochrome P450, family 2, subfamily d, polypeptide 22 [Source:MGI Symbol;Acc:MGI:1929474]	Organismal Systems;Metabolism	Nervous system;Lipid metabolism	ko04726//Serotonergic synapse;ko00140//Steroid hormone biosynthesis	K07414;K07414	GO:0005737//cytoplasm;GO:0005739//mitochondrion;GO:0005789//endoplasmic reticulum membrane;GO:0016020//membrane;GO:0016021//integral component of membrane;GO:0043231//intracellular membrane-bounded organelle	GO:0004497//monooxygenase activity;GO:0005506//iron ion binding;GO:0008391//arachidonic acid monooxygenase activity;GO:0008395//steroid hydroxylase activity;GO:0016491//oxidoreductase activity;GO:0016705//oxidoreductase activity, acting on paired donors, with incorporation or reduction of molecular oxygen;GO:0016712//oxidoreductase activity, acting on paired donors, with incorporation or reductio…	GO:0006082//organic acid metabolic process;GO:0006587//serotonin biosynthetic process from tryptophan;GO:0006805//xenobiotic metabolic process;GO:0007565//female pregnancy;GO:0008207//C21-steroid hormone metabolic process;GO:0010033//response to organic substance;GO:0019369//arachidonic acid metabolic process;GO:0042416//dopamine biosynthetic process;GO:0042417//dopamine metabolic process	--
ENSMUSG00000018920	1284	727	807	54	46	70	64.06	27.58	29.58	2.63	1.64	2.65	40.4066666666667	2.30666666666667	-4.13071189957173	1.15325493059474e-25	1.58412871504848e-23	Cxcl16	chemokine (C-X-C motif) ligand 16 [Source:MGI Symbol;Acc:MGI:1932682]	Environmental Information Processing;Organismal Systems	Signaling molecules and interaction;Immune system	ko04060//Cytokine-cytokine receptor interaction;ko04062//Chemokine signaling pathway	K10035;K10035	GO:0005615//extracellular space;GO:0016020//membrane;GO:0016021//integral component of membrane	GO:0005041//low-density lipoprotein receptor activity;GO:0005044//scavenger receptor activity;GO:0005125//cytokine activity;GO:0008009//chemokine activity;GO:0042379//chemokine receptor binding	GO:0006898//receptor-mediated endocytosis;GO:0006935//chemotaxis;GO:0007165//signal transduction;GO:0010818//T cell chemotaxis;GO:0030307//positive regulation of cell growth;GO:0030335//positive regulation of cell migration;GO:0034097//response to cytokine;GO:0034341//response to interferon-gamma;GO:0034612//response to tumor necrosis factor;GO:0048247//lymphocyte chemotaxis;GO:0071222//cellular …	--
ENSMUSG00000027322	487	366	450	30	16	31	7.06	4.12	6.12	0.56	0.27	0.32	5.76666666666667	0.383333333333333	-3.91106627157971	1.17084872534596e-25	1.59601875484754e-23	Siglec1	sialic acid binding Ig-like lectin 1, sialoadhesin [Source:MGI Symbol;Acc:MGI:99668]	Environmental Information Processing	Signaling molecules and interaction	ko04514//Cell adhesion molecules	K06548	GO:0016020//membrane;GO:0016021//integral component of membrane	-	-	--
ENSMUSG00000029380	139	186	182	1	3	8	13.11	13.20	13.77	0.09	0.20	0.53	13.36	0.273333333333333	-5.61111478857713	1.19020219133154e-25	1.61010913110661e-23	Cxcl1	chemokine (C-X-C motif) ligand 1 [Source:MGI Symbol;Acc:MGI:108068]	Environmental Information Processing;Human Diseases;Environmental Information Processing;Human Diseases;Human Diseases;Organismal Systems;Human Diseases;Organismal Systems;Human Diseases;Environmental Information Processing;Organismal Systems;Environmental Information Processing;Human Diseases	Signaling molecules and interaction;Infectious disease: parasitic;Signal transduction;Infectious disease: viral;Cardiovascular disease;Immune system;Immune disease;Immune system;Endocrine and metabolic disease;Signal transduction;Immune system;Signaling molecules and interaction;Infectious disease: bacterial	ko04060//Cytokine-cytokine receptor interaction;ko05146//Amoebiasis;ko04064//NF-kappa B signaling pathway;ko05167//Kaposi sarcoma-associated herpesvirus infection;ko05417//Lipid and atherosclerosis;ko04621//NOD-like receptor signaling pathway;ko05323//Rheumatoid arthritis;ko04062//Chemokine signaling pathway;ko04936//Alcoholic liver disease;ko04668//TNF signaling pathway;ko04657//IL-17 signaling …	K05505;K05505;K05505;K05505;K05505;K05505;K05505;K05505;K05505;K05505;K05505;K05505;K05505	GO:0005576//extracellular region;GO:0005615//extracellular space	GO:0005125//cytokine activity;GO:0008009//chemokine activity;GO:0008083//growth factor activity;GO:0045236//CXCR chemokine receptor binding	GO:0002237//response to molecule of bacterial origin;GO:0002526//acute inflammatory response;GO:0006935//chemotaxis;GO:0006952//defense response;GO:0006954//inflammatory response;GO:0006955//immune response;GO:0007165//signal transduction;GO:0007204//positive regulation of cytosolic calcium ion concentration;GO:0010765//positive regulation of sodium ion transport;GO:0030593//neutrophil chemotaxis…	--
ENSMUSG00000081058	152	417	191	6	6	8	13.38	27.62	13.49	0.48	0.37	0.50	18.1633333333333	0.45	-5.33496017852569	1.27240858732737e-25	1.70837595066953e-23	H3-I	H3 clustered histone 15 [Source:MGI Symbol;Acc:MGI:2448357]	Human Diseases;Organismal Systems;Human Diseases;Human Diseases;Human Diseases	Cancer: overview;Immune system;Immune disease;Substance dependence;Infectious disease: bacterial	ko05202//Transcriptional misregulation in cancer;ko04613//Neutrophil extracellular trap formation;ko05322//Systemic lupus erythematosus;ko05034//Alcoholism;ko05131//Shigellosis	K11253;K11253;K11253;K11253;K11253	GO:0000785//chromatin;GO:0000786//nucleosome;GO:0005634//nucleus;GO:0005654//nucleoplasm;GO:0005694//chromosome	GO:0003677//DNA binding;GO:0003682//chromatin binding;GO:0005515//protein binding;GO:0046982//protein heterodimerization activity	GO:0000122//negative regulation of transcription from RNA polymerase II promoter;GO:0006333//chromatin assembly or disassembly;GO:0010467//gene expression;GO:0019827//stem cell population maintenance;GO:0040029//regulation of gene expression, epigenetic	--
ENSMUSG00000063193	429	338	268	1	5	13	13.95	8.17	7.20	0.03	0.12	0.31	9.77333333333333	0.153333333333333	-5.9941074320768	1.45049899594856e-25	1.93295228139205e-23	Cd300lb	CD300 molecule like family member B [Source:MGI Symbol;Acc:MGI:2685099]	-	-	-	-	GO:0005886//plasma membrane;GO:0016020//membrane;GO:0016021//integral component of membrane	GO:0004888//transmembrane signaling receptor activity;GO:0005515//protein binding;GO:0042802//identical protein binding	GO:0002376//immune system process;GO:0002446//neutrophil mediated immunity;GO:0033005//positive regulation of mast cell activation;GO:0071222//cellular response to lipopolysaccharide	--
ENSMUSG00000021998	5983	4035	3082	159	228	398	166.27	82.65	74.47	6.06	4.29	7.78	107.796666666667	6.04333333333333	-4.15682423769088	1.46757741662903e-25	1.94122443916627e-23	Lcp1	lymphocyte cytosolic protein 1 [Source:MGI Symbol;Acc:MGI:104808]	-	-	-	-	GO:0001725//stress fiber;GO:0001726//ruffle;GO:0001891//phagocytic cup;GO:0002102//podosome;GO:0005737//cytoplasm;GO:0005829//cytosol;GO:0005856//cytoskeleton;GO:0005884//actin filament;GO:0005886//plasma membrane;GO:0005925//focal adhesion;GO:0015629//actin cytoskeleton;GO:0016020//membrane;GO:0030054//cell junction;GO:0030175//filopodium;GO:0032432//actin filament bundle;GO:0032587//ruffle memb…	GO:0003779//actin binding;GO:0005178//integrin binding;GO:0005509//calcium ion binding;GO:0005515//protein binding;GO:0046872//metal ion binding;GO:0051015//actin filament binding;GO:0051020//GTPase binding	GO:0002286//T cell activation involved in immune response;GO:0009611//response to wounding;GO:0010737//protein kinase A signaling;GO:0016477//cell migration;GO:0022617//extracellular matrix disassembly;GO:0031100//organ regeneration;GO:0033157//regulation of intracellular protein transport;GO:0051017//actin filament bundle assembly;GO:0051639//actin filament network formation;GO:0071803//positive…	--
ENSMUSG00000079419	1397	1668	1848	23	13	85	68.20	61.26	72.38	1.11	0.46	2.93	67.28	1.5	-5.48714329975926	2.0071610616646e-25	2.63543199104006e-23	Ms4a6c	membrane-spanning 4-domains, subfamily A, member 6C [Source:MGI Symbol;Acc:MGI:2385644]	-	-	-	-	GO:0005802//trans-Golgi network;GO:0005886//plasma membrane;GO:0016020//membrane;GO:0016021//integral component of membrane	-	GO:0007166//cell surface receptor signaling pathway	--
ENSMUSG00000020407	266	905	338	16	22	24	20.51	52.12	20.14	1.23	1.17	1.48	30.9233333333333	1.29333333333333	-4.57952978394244	2.3767058741045e-25	3.09787129882365e-23	Upp1	uridine phosphorylase 1 [Source:MGI Symbol;Acc:MGI:1097668]	Metabolism;Metabolism;Metabolism	Global and overview maps;Xenobiotics biodegradation and metabolism;Nucleotide metabolism	ko01100//Metabolic pathways;ko00983//Drug metabolism - other enzymes;ko00240//Pyrimidine metabolism	K00757;K00757;K00757	GO:0005654//nucleoplasm;GO:0005737//cytoplasm;GO:0005829//cytosol	GO:0003824//catalytic activity;GO:0004850//uridine phosphorylase activity;GO:0009032//thymidine phosphorylase activity;GO:0016740//transferase activity;GO:0016757//transferase activity, transferring glycosyl groups;GO:0016763//transferase activity, transferring pentosyl groups;GO:0042802//identical protein binding;GO:0047847//deoxyuridine phosphorylase activity	GO:0006218//uridine catabolic process;GO:0006220//pyrimidine nucleotide metabolic process;GO:0006248//CMP catabolic process;GO:0006249//dCMP catabolic process;GO:0009116//nucleoside metabolic process;GO:0009164//nucleoside catabolic process;GO:0009166//nucleotide catabolic process;GO:0042149//cellular response to glucose starvation;GO:0044206//UMP salvage;GO:0046050//UMP catabolic process;GO:0046…	--
ENSMUSG00000052384	1353	1498	946	77	120	187	48.84	41.13	27.89	2.70	3.00	4.68	39.2866666666667	3.46	-3.50519582249373	2.4677743295975e-25	3.19326421765381e-23	Nrros	negative regulator of reactive oxygen species [Source:MGI Symbol;Acc:MGI:2445095]	-	-	-	-	GO:0005576//extracellular region;GO:0005783//endoplasmic reticulum;GO:0005789//endoplasmic reticulum membrane;GO:0005886//plasma membrane;GO:0009986//cell surface;GO:0016020//membrane;GO:0016021//integral component of membrane	GO:0005515//protein binding;GO:0019838//growth factor binding;GO:0050431//transforming growth factor beta binding	GO:0006801//superoxide metabolic process;GO:0006954//inflammatory response;GO:0006955//immune response;GO:0007179//transforming growth factor beta receptor signaling pathway;GO:0014005//microglia development;GO:0030433//ER-associated ubiquitin-dependent protein catabolic process;GO:0035583//sequestering of TGFbeta in extracellular matrix;GO:0036364//transforming growth factor beta1 activation	--
ENSMUSG00000004730	2299	1692	2348	68	57	184	67.43	40.16	57.69	1.86	1.12	3.62	55.0933333333333	2.2	-4.64630232461924	2.63477829909194e-25	3.38483712855287e-23	Adgre1	adhesion G protein-coupled receptor E1 [Source:MGI Symbol;Acc:MGI:106912]	-	-	-	-	GO:0005886//plasma membrane;GO:0005887//integral component of plasma membrane;GO:0009897//external side of plasma membrane;GO:0016020//membrane;GO:0016021//integral component of membrane;GO:0071944//cell periphery	GO:0004888//transmembrane signaling receptor activity;GO:0004930//G-protein coupled receptor activity;GO:0005509//calcium ion binding	GO:0002250//adaptive immune response;GO:0002376//immune system process;GO:0007165//signal transduction;GO:0007166//cell surface receptor signaling pathway;GO:0007186//G-protein coupled receptor signaling pathway;GO:0007189//adenylate cyclase-activating G-protein coupled receptor signaling pathway	--
ENSMUSG00000002068	133	276	190	12	19	17	5.98	9.33	6.85	0.53	0.60	0.54	7.38666666666667	0.556666666666667	-3.73003787357514	2.77757890413451e-25	3.54280189222356e-23	Ccne1	cyclin E1 [Source:MGI Symbol;Acc:MGI:88316]	Human Diseases;Environmental Information Processing;Human Diseases;Human Diseases;Human Diseases;Human Diseases;Cellular Processes;Human Diseases;Human Diseases;Human Diseases;Human Diseases;Human Diseases;Cellular Processes;Cellular Processes;Human Diseases;Human Diseases;Cellular Processes	Cancer: overview;Signal transduction;Infectious disease: viral;Infectious disease: viral;Infectious disease: viral;Cancer: overview;Cell growth and death;Infectious disease: viral;Cancer: overview;Endocrine and metabolic disease;Infectious disease: viral;Cancer: specific types;Cell growth and death;Cell growth and death;Cancer: specific types;Cancer: specific types;Cell growth and death	ko05200//Pathways in cancer;ko04151//PI3K-Akt signaling pathway;ko05169//Epstein-Barr virus infection;ko05165//Human papillomavirus infection;ko05166//Human T-cell leukemia virus 1 infection;ko05203//Viral carcinogenesis;ko04218//Cellular senescence;ko05161//Hepatitis B;ko05206//MicroRNAs in cancer;ko04934//Cushing syndrome;ko05162//Measles;ko05226//Gastric cancer;ko04110//Cell cycle;ko04114//Ooc…	K06626;K06626;K06626;K06626;K06626;K06626;K06626;K06626;K06626;K06626;K06626;K06626;K06626;K06626;K06626;K06626;K06626	GO:0000307//cyclin-dependent protein kinase holoenzyme complex;GO:0005634//nucleus;GO:0005654//nucleoplasm;GO:0005737//cytoplasm;GO:0005813//centrosome;GO:0097134//cyclin E1-CDK2 complex	GO:0005515//protein binding;GO:0016301//kinase activity;GO:0016538//cyclin-dependent protein serine/threonine kinase regulator activity;GO:0019901//protein kinase binding;GO:0044877//macromolecular complex binding	GO:0000079//regulation of cyclin-dependent protein serine/threonine kinase activity;GO:0000082//G1/S transition of mitotic cell cycle;GO:0000122//negative regulation of transcription from RNA polymerase II promoter;GO:0000723//telomere maintenance;GO:0006270//DNA replication initiation;GO:0006468//protein phosphorylation;GO:0007049//cell cycle;GO:0007129//synapsis;GO:0016055//Wnt signaling pathwa…	--
ENSMUSG00000098112	442	264	237	6	4	9	19.78	8.95	8.42	0.28	0.13	0.30	12.3833333333333	0.236666666666667	-5.70939937592127	2.91775811636531e-25	3.69520614779683e-23	Bin2	bridging integrator 2 [Source:MGI Symbol;Acc:MGI:3611448]	-	-	-	-	GO:0001891//phagocytic cup;GO:0002102//podosome;GO:0005737//cytoplasm;GO:0005886//plasma membrane	GO:0005515//protein binding;GO:0005543//phospholipid binding	GO:0006911//phagocytosis, engulfment;GO:0060326//cell chemotaxis;GO:0071800//podosome assembly;GO:0097320//membrane tubulation	--
ENSMUSG00000028874	395	260	277	1	3	2	12.98	5.96	7.49	0.03	0.06	0.05	8.81	0.0466666666666667	-7.56060578758396	3.81237829303154e-25	4.79419994215945e-23	Fgr	FGR proto-oncogene, Src family tyrosine kinase [Source:MGI Symbol;Acc:MGI:95527]	Organismal Systems	Immune system	ko04062//Chemokine signaling pathway	K08891	GO:0005737//cytoplasm;GO:0005739//mitochondrion;GO:0005743//mitochondrial inner membrane;GO:0005758//mitochondrial intermembrane space;GO:0005829//cytosol;GO:0005856//cytoskeleton;GO:0005886//plasma membrane;GO:0015629//actin cytoskeleton;GO:0016020//membrane;GO:0016235//aggresome;GO:0031234//extrinsic component of cytoplasmic side of plasma membrane;GO:0032587//ruffle membrane;GO:0042995//cell p…	GO:0000166//nucleotide binding;GO:0001784//phosphotyrosine binding;GO:0004672//protein kinase activity;GO:0004712//protein serine/threonine/tyrosine kinase activity;GO:0004713//protein tyrosine kinase activity;GO:0004715//non-membrane spanning protein tyrosine kinase activity;GO:0005102//receptor binding;GO:0005515//protein binding;GO:0005524//ATP binding;GO:0016301//kinase activity;GO:0016740//t…	GO:0001819//positive regulation of cytokine production;GO:0002376//immune system process;GO:0006468//protein phosphorylation;GO:0007169//transmembrane receptor protein tyrosine kinase signaling pathway;GO:0007229//integrin-mediated signaling pathway;GO:0008360//regulation of cell shape;GO:0014068//positive regulation of phosphatidylinositol 3-kinase signaling;GO:0016310//phosphorylation;GO:001810…	--
ENSMUSG00000041515	1164	828	630	43	49	80	44.47	22.01	19.36	1.34	1.35	1.93	28.6133333333333	1.54	-4.21568531934046	3.87651556844057e-25	4.84076493046456e-23	Irf8	interferon regulatory factor 8 [Source:MGI Symbol;Acc:MGI:96395]	Human Diseases	Infectious disease: bacterial	ko05133//Pertussis	K10155	GO:0005634//nucleus;GO:0005654//nucleoplasm;GO:0005737//cytoplasm	GO:0000976//transcription regulatory region sequence-specific DNA binding;GO:0000977//RNA polymerase II regulatory region sequence-specific DNA binding;GO:0000978//RNA polymerase II core promoter proximal region sequence-specific DNA binding;GO:0000981//RNA polymerase II transcription factor activity, sequence-specific DNA binding;GO:0001227//transcriptional repressor activity, RNA polymerase II …	GO:0000122//negative regulation of transcription from RNA polymerase II promoter;GO:0002273//plasmacytoid dendritic cell differentiation;GO:0002314//germinal center B cell differentiation;GO:0002316//follicular B cell differentiation;GO:0002376//immune system process;GO:0006355//regulation of transcription, DNA-templated;GO:0006357//regulation of transcription from RNA polymerase II promoter;GO:0…	IRF
ENSMUSG00000006585	246	429	248	17	40	29	10.10	13.25	8.17	0.69	1.16	0.84	10.5066666666667	0.896666666666667	-3.55058945689976	4.24825390695332e-25	5.26812986225455e-23	Cdt1	chromatin licensing and DNA replication factor 1 [Source:MGI Symbol;Acc:MGI:1914427]	-	-	-	-	GO:0000775//chromosome, centromeric region;GO:0000776//kinetochore;GO:0005634//nucleus;GO:0005654//nucleoplasm;GO:0005694//chromosome;GO:0016604//nuclear body	GO:0003677//DNA binding;GO:0003682//chromatin binding;GO:0005515//protein binding;GO:0070182//DNA polymerase binding	GO:0000076//DNA replication checkpoint;GO:0000278//mitotic cell cycle;GO:0006260//DNA replication;GO:0007049//cell cycle;GO:0007059//chromosome segregation;GO:0030174//regulation of DNA-dependent DNA replication initiation;GO:0031334//positive regulation of protein complex assembly;GO:0033044//regulation of chromosome organization;GO:0033262//regulation of nuclear cell cycle DNA replication;GO:00…	--
ENSMUSG00000020901	630	499	477	17	10	38	12.96	7.72	7.87	0.35	0.15	0.55	9.51666666666667	0.35	-4.76502951258408	4.44949514408601e-25	5.47962998537545e-23	Pik3r5	phosphoinositide-3-kinase regulatory subunit 5 [Source:MGI Symbol;Acc:MGI:2443588]	Environmental Information Processing;Environmental Information Processing;Human Diseases;Organismal Systems;Environmental Information Processing;Organismal Systems;Organismal Systems;Environmental Information Processing;Organismal Systems;Organismal Systems;Human Diseases	Signal transduction;Signal transduction;Infectious disease: viral;Immune system;Signal transduction;Endocrine system;Circulatory system;Signal transduction;Immune system;Nervous system;Infectious disease: parasitic	ko04151//PI3K-Akt signaling pathway;ko04072//Phospholipase D signaling pathway;ko05167//Kaposi sarcoma-associated herpesvirus infection;ko04062//Chemokine signaling pathway;ko04022//cGMP-PKG signaling pathway;ko04921//Oxytocin signaling pathway;ko04261//Adrenergic signaling in cardiomyocytes;ko04371//Apelin signaling pathway;ko04611//Platelet activation;ko04725//Cholinergic synapse;ko05145//Toxop…	K21290;K21290;K21290;K21290;K21290;K21290;K21290;K21290;K21290;K21290;K21290	GO:0005634//nucleus;GO:0005737//cytoplasm;GO:0005829//cytosol;GO:0005886//plasma membrane;GO:0005942//phosphatidylinositol 3-kinase complex;GO:0005944//phosphatidylinositol 3-kinase complex, class IB;GO:0016020//membrane;GO:0034451//centriolar satellite	GO:0016301//kinase activity;GO:0031683//G-protein beta/gamma-subunit complex binding;GO:0046935//1-phosphatidylinositol-3-kinase regulator activity	GO:0007186//G-protein coupled receptor signaling pathway;GO:0014065//phosphatidylinositol 3-kinase signaling;GO:0016310//phosphorylation;GO:0043406//positive regulation of MAP kinase activity;GO:0043551//regulation of phosphatidylinositol 3-kinase activity;GO:0051897//positive regulation of protein kinase B signaling	--
ENSMUSG00000040528	295	225	203	9	8	13	20.82	12.51	11.56	0.71	0.47	0.62	14.9633333333333	0.6	-4.64032528458587	4.63227790741882e-25	5.66565661594369e-23	Milr1	mast cell immunoglobulin like receptor 1 [Source:MGI Symbol;Acc:MGI:2685731]	-	-	-	-	GO:0005576//extracellular region;GO:0005886//plasma membrane;GO:0005887//integral component of plasma membrane;GO:0016020//membrane;GO:0016021//integral component of membrane	GO:0004888//transmembrane signaling receptor activity;GO:0005515//protein binding	GO:0007166//cell surface receptor signaling pathway;GO:0033004//negative regulation of mast cell activation;GO:0043303//mast cell degranulation;GO:0098742//cell-cell adhesion via plasma-membrane adhesion molecules	--
ENSMUSG00000060063	1770	1075	1043	41	41	100	127.19	58.65	60.12	2.91	2.08	5.08	81.9866666666667	3.35666666666667	-4.6102881234737	4.73966471763708e-25	5.75756414032962e-23	Alox5ap	arachidonate 5-lipoxygenase activating protein [Source:MGI Symbol;Acc:MGI:107505]	Organismal Systems	Immune system	ko04664//Fc epsilon RI signaling pathway	K20735	GO:0005634//nucleus;GO:0005635//nuclear envelope;GO:0005783//endoplasmic reticulum;GO:0005789//endoplasmic reticulum membrane;GO:0005829//cytosol;GO:0016020//membrane;GO:0016021//integral component of membrane;GO:0031965//nuclear membrane	GO:0004051//arachidonate 5-lipoxygenase activity;GO:0004364//glutathione transferase activity;GO:0004464//leukotriene-C4 synthase activity;GO:0004602//glutathione peroxidase activity;GO:0005515//protein binding;GO:0008047//enzyme activator activity;GO:0019899//enzyme binding;GO:0042802//identical protein binding;GO:0044877//macromolecular complex binding;GO:0047485//protein N-terminus binding;GO:…	GO:0002540//leukotriene production involved in inflammatory response;GO:0002675//positive regulation of acute inflammatory response;GO:0006691//leukotriene metabolic process;GO:0019370//leukotriene biosynthetic process;GO:0019372//lipoxygenase pathway;GO:0050790//regulation of catalytic activity;GO:0070207//protein homotrimerization;GO:0071277//cellular response to calcium ion;GO:0098869//cellula…	--
ENSMUSG00000030867	161	714	338	9	5	8	6.58	21.96	11.08	0.36	0.14	0.42	13.2066666666667	0.306666666666667	-5.42845120883248	5.09779061589566e-25	6.15075993432762e-23	Plk1	polo like kinase 1 [Source:MGI Symbol;Acc:MGI:97621]	Environmental Information Processing;Cellular Processes;Cellular Processes;Organismal Systems	Signal transduction;Cell growth and death;Cell growth and death;Endocrine system	ko04068//FoxO signaling pathway;ko04110//Cell cycle;ko04114//Oocyte meiosis;ko04914//Progesterone-mediated oocyte maturation	K06631;K06631;K06631;K06631	GO:0000775//chromosome, centromeric region;GO:0000776//kinetochore;GO:0000779//condensed chromosome, centromeric region;GO:0000785//chromatin;GO:0000795//synaptonemal complex;GO:0000922//spindle pole;GO:0000940//condensed chromosome outer kinetochore;GO:0005634//nucleus;GO:0005694//chromosome;GO:0005737//cytoplasm;GO:0005813//centrosome;GO:0005814//centriole;GO:0005815//microtubule organizing cen…	GO:0000166//nucleotide binding;GO:0000287//magnesium ion binding;GO:0004672//protein kinase activity;GO:0004674//protein serine/threonine kinase activity;GO:0004712//protein serine/threonine/tyrosine kinase activity;GO:0005515//protein binding;GO:0005524//ATP binding;GO:0008017//microtubule binding;GO:0010997//anaphase-promoting complex binding;GO:0016301//kinase activity;GO:0016740//transferase …	GO:0000070//mitotic sister chromatid segregation;GO:0000086//G2/M transition of mitotic cell cycle;GO:0000122//negative regulation of transcription from RNA polymerase II promoter;GO:0000132//establishment of mitotic spindle orientation;GO:0000278//mitotic cell cycle;GO:0000281//mitotic cytokinesis;GO:0001578//microtubule bundle formation;GO:0006468//protein phosphorylation;GO:0007049//cell cycle…	--
ENSMUSG00000089929	1319	424	383	6	5	10	145.11	35.10	33.85	0.65	0.36	0.78	71.3533333333333	0.596666666666667	-6.90191183615415	5.17220534659777e-25	6.19866247477828e-23	Bcl2a1	B cell leukemia/lymphoma 2 related protein A1b [Source:MGI Symbol;Acc:MGI:1278326]	Human Diseases;Environmental Information Processing;Cellular Processes;Human Diseases	Cancer: overview;Signal transduction;Cell growth and death;Cancer: specific types	ko05202//Transcriptional misregulation in cancer;ko04064//NF-kappa B signaling pathway;ko04210//Apoptosis;ko05221//Acute myeloid leukemia	K02162;K02162;K02162;K02162	GO:0005741//mitochondrial outer membrane	GO:0042803//protein homodimerization activity;GO:0046982//protein heterodimerization activity	GO:0006915//apoptotic process;GO:0008630//intrinsic apoptotic signaling pathway in response to DNA damage;GO:0042981//regulation of apoptotic process;GO:0043066//negative regulation of apoptotic process;GO:0097192//extrinsic apoptotic signaling pathway in absence of ligand	--
ENSMUSG00000022014	150	194	244	7	7	17	7.37	7.10	9.61	0.33	0.24	0.58	8.02666666666667	0.383333333333333	-4.38812962581533	7.25125721765135e-25	8.63238000904001e-23	Epsti1	epithelial stromal interaction 1 (breast) [Source:MGI Symbol;Acc:MGI:1915168]	-	-	-	-	GO:0005575//cellular_component	GO:0003674//molecular_function	GO:0008150//biological_process	--
ENSMUSG00000033880	2088	4335	3956	548	427	589	80.56	125.81	123.63	20.88	11.63	16.06	110	16.19	-2.76432863299682	7.95064195747618e-25	9.40229228044055e-23	Lgals3bp	lectin, galactoside-binding, soluble, 3 binding protein [Source:MGI Symbol;Acc:MGI:99554]	-	-	-	-	GO:0005576//extracellular region;GO:0005615//extracellular space;GO:0016020//membrane	GO:0005044//scavenger receptor activity;GO:0005515//protein binding	GO:0006897//endocytosis;GO:0007155//cell adhesion	--
ENSMUSG00000056888	180	175	178	6	3	10	15.17	10.98	11.87	0.50	0.18	0.60	12.6733333333333	0.426666666666667	-4.89254281664855	9.42315810661154e-25	1.10703509414317e-22	Glipr1	GLI pathogenesis-related 1 (glioma) [Source:MGI Symbol;Acc:MGI:1920940]	-	-	-	-	GO:0005576//extracellular region;GO:0005615//extracellular space;GO:0016020//membrane;GO:0016021//integral component of membrane	-	-	--
ENSMUSG00000026288	1176	970	741	91	116	127	22.01	14.13	11.22	3.12	1.55	1.72	15.7866666666667	2.13	-2.88978124468196	1.17828898357785e-24	1.37520956730389e-22	Inpp5d	inositol polyphosphate-5-phosphatase D [Source:MGI Symbol;Acc:MGI:107357]	Metabolism;Organismal Systems;Organismal Systems;Organismal Systems;Environmental Information Processing;Metabolism	Global and overview maps;Immune system;Immune system;Immune system;Signal transduction;Carbohydrate metabolism	ko01100//Metabolic pathways;ko04666//Fc gamma R-mediated phagocytosis;ko04662//B cell receptor signaling pathway;ko04664//Fc epsilon RI signaling pathway;ko04070//Phosphatidylinositol signaling system;ko00562//Inositol phosphate metabolism	K03084;K03084;K03084;K03084;K03084;K03084	GO:0005737//cytoplasm;GO:0005829//cytosol;GO:0005856//cytoskeleton;GO:0005884//actin filament;GO:0005886//plasma membrane;GO:0016020//membrane;GO:0030863//cortical cytoskeleton;GO:0045121//membrane raft	GO:0003824//catalytic activity;GO:0004439//phosphatidylinositol-4,5-bisphosphate 5-phosphatase activity;GO:0004445//inositol-polyphosphate 5-phosphatase activity;GO:0005515//protein binding;GO:0016787//hydrolase activity;GO:0016791//phosphatase activity;GO:0017124//SH3 domain binding;GO:0030487//inositol-4,5-bisphosphate 5-phosphatase activity;GO:0034485//phosphatidylinositol-3,4,5-trisphosphate …	GO:0002376//immune system process;GO:0006629//lipid metabolic process;GO:0006915//apoptotic process;GO:0008340//determination of adult lifespan;GO:0009968//negative regulation of signal transduction;GO:0016064//immunoglobulin mediated immune response;GO:0030853//negative regulation of granulocyte differentiation;GO:0030889//negative regulation of B cell proliferation;GO:0032715//negative regulati…	--
ENSMUSG00000055541	835	588	605	18	20	55	33.53	20.89	23.22	0.55	0.49	1.18	25.88	0.74	-5.12816853636356	1.18735115421488e-24	1.37678763381916e-22	Lair1	leukocyte-associated Ig-like receptor 1 [Source:MGI Symbol;Acc:MGI:105492]	-	-	-	-	GO:0005886//plasma membrane;GO:0016020//membrane;GO:0016021//integral component of membrane	-	-	--
ENSMUSG00000030148	551	634	633	15	23	63	44.66	39.00	40.97	0.96	1.50	3.62	41.5433333333333	2.02666666666667	-4.35743625101422	1.25784288401555e-24	1.44911615353972e-22	Clec4a	C-type lectin domain family 4, member a2 [Source:MGI Symbol;Acc:MGI:1349412]	-	-	-	-	GO:0005886//plasma membrane;GO:0009897//external side of plasma membrane;GO:0016020//membrane;GO:0016021//integral component of membrane	GO:0005509//calcium ion binding;GO:0005537//mannose binding;GO:0030246//carbohydrate binding;GO:0046872//metal ion binding	GO:0001818//negative regulation of cytokine production;GO:0002250//adaptive immune response;GO:0002376//immune system process;GO:0002470//plasmacytoid dendritic cell antigen processing and presentation;GO:0006955//immune response;GO:0032720//negative regulation of tumor necrosis factor production;GO:0036037//CD8-positive, alpha-beta T cell activation;GO:0042590//antigen processing and presentatio…	--
ENSMUSG00000032020	662	838	506	55	83	114	15.58	15.83	9.41	1.10	1.50	1.72	13.6066666666667	1.44	-3.24017296486925	1.32089420820415e-24	1.51200050486548e-22	Ubash3b	ubiquitin associated and SH3 domain containing, B [Source:MGI Symbol;Acc:MGI:1920078]	-	-	-	-	GO:0005634//nucleus;GO:0005737//cytoplasm	GO:0004721//phosphoprotein phosphatase activity;GO:0004725//protein tyrosine phosphatase activity;GO:0005515//protein binding;GO:0016787//hydrolase activity;GO:0031625//ubiquitin protein ligase binding;GO:0042802//identical protein binding;GO:0051219//phosphoprotein binding	GO:0006469//negative regulation of protein kinase activity;GO:0009968//negative regulation of signal transduction;GO:0030168//platelet activation;GO:0035335//peptidyl-tyrosine dephosphorylation;GO:0038063//collagen-activated tyrosine kinase receptor signaling pathway;GO:0038065//collagen-activated signaling pathway;GO:0043393//regulation of protein binding;GO:0045670//regulation of osteoclast dif…	--
ENSMUSG00000038179	347	187	362	9	13	11	21.79	9.92	20.80	0.48	0.57	0.65	17.5033333333333	0.566666666666667	-4.94898554419053	1.77225035207455e-24	2.01573723165575e-22	Slamf7	SLAM family member 7 [Source:MGI Symbol;Acc:MGI:1922595]	-	-	-	-	GO:0016020//membrane;GO:0016021//integral component of membrane	-	-	--
ENSMUSG00000027435	2370	2797	1512	285	301	285	31.91	28.33	16.33	3.79	2.86	2.71	25.5233333333333	3.12	-3.03219882238815	2.02677042829532e-24	2.29063541380187e-22	Cd93	CD93 antigen [Source:MGI Symbol;Acc:MGI:106664]	-	-	-	-	GO:0005886//plasma membrane;GO:0009986//cell surface;GO:0016020//membrane;GO:0016021//integral component of membrane;GO:0031410//cytoplasmic vesicle	GO:0001849//complement component C1q binding;GO:0005509//calcium ion binding;GO:0030246//carbohydrate binding	GO:0007155//cell adhesion;GO:0098609//cell-cell adhesion	--
ENSMUSG00000032218	192	939	530	3	8	17	11.27	41.47	24.96	0.17	0.33	0.71	25.9	0.403333333333333	-6.00483564602048	2.53134221733309e-24	2.84290427515201e-22	Ccnb2	cyclin B2 [Source:MGI Symbol;Acc:MGI:88311]	Human Diseases;Human Diseases;Cellular Processes;Environmental Information Processing;Cellular Processes;Cellular Processes;Organismal Systems;Cellular Processes	Infectious disease: viral;Infectious disease: viral;Cell growth and death;Signal transduction;Cell growth and death;Cell growth and death;Endocrine system;Cell growth and death	ko05166//Human T-cell leukemia virus 1 infection;ko05170//Human immunodeficiency virus 1 infection;ko04218//Cellular senescence;ko04068//FoxO signaling pathway;ko04110//Cell cycle;ko04114//Oocyte meiosis;ko04914//Progesterone-mediated oocyte maturation;ko04115//p53 signaling pathway	K21770;K21770;K21770;K21770;K21770;K21770;K21770;K21770	GO:0000307//cyclin-dependent protein kinase holoenzyme complex;GO:0005634//nucleus;GO:0005737//cytoplasm;GO:0005813//centrosome;GO:0005829//cytosol;GO:0015630//microtubule cytoskeleton;GO:0016020//membrane	GO:0005515//protein binding;GO:0016538//cyclin-dependent protein serine/threonine kinase regulator activity	GO:0000079//regulation of cyclin-dependent protein serine/threonine kinase activity;GO:0001701//in utero embryonic development;GO:0007049//cell cycle;GO:0007057//spindle assembly involved in female meiosis I;GO:0008315//meiotic G2/MI transition;GO:0040008//regulation of growth;GO:0043029//T cell homeostasis;GO:0044772//mitotic cell cycle phase transition;GO:0048538//thymus development;GO:0051301/…	--
ENSMUSG00000036908	1762	1759	1792	234	308	451	69.94	56.55	62.37	9.30	8.63	12.64	62.9533333333333	10.19	-2.6271287181189	2.57858485176903e-24	2.87220847653564e-22	Unc93b1	unc-93 homolog B1, TLR signaling regulator [Source:MGI Symbol;Acc:MGI:1859307]	-	-	-	-	GO:0005768//endosome;GO:0005783//endoplasmic reticulum;GO:0016020//membrane;GO:0016021//integral component of membrane	GO:0035325//Toll-like receptor binding	GO:0002224//toll-like receptor signaling pathway;GO:0034138//toll-like receptor 3 signaling pathway;GO:0034154//toll-like receptor 7 signaling pathway;GO:0034162//toll-like receptor 9 signaling pathway	--
ENSMUSG00000028583	1391	1859	1643	189	301	434	69.91	71.26	67.31	9.24	10.51	15.32	69.4933333333333	11.69	-2.57159965331532	2.58960387927557e-24	2.87220847653564e-22	Pdpn	podoplanin [Source:MGI Symbol;Acc:MGI:103098]	-	-	-	-	GO:0001726//ruffle;GO:0005739//mitochondrion;GO:0005829//cytosol;GO:0005886//plasma membrane;GO:0009897//external side of plasma membrane;GO:0016020//membrane;GO:0016021//integral component of membrane;GO:0016323//basolateral plasma membrane;GO:0016324//apical plasma membrane;GO:0030027//lamellipodium;GO:0030054//cell junction;GO:0030175//filopodium;GO:0031258//lamellipodium membrane;GO:0031410//…	GO:0005102//receptor binding;GO:0005515//protein binding;GO:0019956//chemokine binding;GO:0051087//chaperone binding	GO:0000902//cell morphogenesis;GO:0001946//lymphangiogenesis;GO:0006693//prostaglandin metabolic process;GO:0007155//cell adhesion;GO:0007165//signal transduction;GO:0007266//Rho protein signal transduction;GO:0008283//cell proliferation;GO:0008285//negative regulation of cell proliferation;GO:0008360//regulation of cell shape;GO:0010572//positive regulation of platelet activation;GO:0010718//pos…	--
ENSMUSG00000022769	663	923	550	64	62	117	53.79	56.33	35.79	5.13	3.55	6.71	48.6366666666667	5.13	-3.24501362554503	2.82384725059618e-24	3.09977792828241e-22	Sdf2l1	stromal cell-derived factor 2-like 1 [Source:MGI Symbol;Acc:MGI:2149842]	-	-	-	-	GO:0005783//endoplasmic reticulum;GO:0005788//endoplasmic reticulum lumen;GO:0016020//membrane;GO:0034663//endoplasmic reticulum chaperone complex	GO:0051087//chaperone binding;GO:0051117//ATPase binding;GO:0051787//misfolded protein binding	GO:0034976//response to endoplasmic reticulum stress;GO:0042981//regulation of apoptotic process;GO:0051085//chaperone mediated protein folding requiring cofactor;GO:0071218//cellular response to misfolded protein;GO:0071712//ER-associated misfolded protein catabolic process	--
ENSMUSG00000025161	1381	658	613	27	24	45	57.87	22.02	19.78	0.80	0.62	1.19	33.2233333333333	0.87	-5.2550376165452	2.82949992893562e-24	3.09977792828241e-22	Slc16a3	solute carrier family 16 (monocarboxylic acid transporters), member 3 [Source:MGI Symbol;Acc:MGI:1933438]	Human Diseases	Cancer: overview	ko05230//Central carbon metabolism in cancer	K08180	GO:0005886//plasma membrane;GO:0005887//integral component of plasma membrane;GO:0016020//membrane;GO:0016021//integral component of membrane;GO:0016323//basolateral plasma membrane;GO:0016324//apical plasma membrane;GO:0016328//lateral plasma membrane;GO:0031965//nuclear membrane	GO:0008028//monocarboxylic acid transmembrane transporter activity;GO:0015129//lactate transmembrane transporter activity;GO:0015293//symporter activity;GO:0022857//transmembrane transporter activity	GO:0015718//monocarboxylic acid transport;GO:0035873//lactate transmembrane transport;GO:0035879//plasma membrane lactate transport;GO:0055085//transmembrane transport	--
ENSMUSG00000054555	197	491	324	28	42	33	2.31	4.33	3.04	0.48	0.49	0.36	3.22666666666667	0.443333333333333	-2.86358080177341	2.894245396576e-24	3.15137439308888e-22	Adam12	a disintegrin and metallopeptidase domain 12 (meltrin alpha) [Source:MGI Symbol;Acc:MGI:105378]	-	-	-	-	GO:0005654//nucleoplasm;GO:0005886//plasma membrane;GO:0016020//membrane;GO:0016021//integral component of membrane	GO:0004222//metalloendopeptidase activity;GO:0005515//protein binding;GO:0008233//peptidase activity;GO:0008237//metallopeptidase activity;GO:0016787//hydrolase activity;GO:0017124//SH3 domain binding;GO:0046872//metal ion binding	GO:0006508//proteolysis;GO:0007155//cell adhesion;GO:0045766//positive regulation of angiogenesis	--
ENSMUSG00000030220	1771	2088	1588	310	322	474	135.56	124.71	100.02	24.29	19.00	26.85	120.096666666667	23.38	-2.36084927401133	3.27550367522783e-24	3.54488903809354e-22	Arhgdib	Rho, GDP dissociation inhibitor (GDI) beta [Source:MGI Symbol;Acc:MGI:101940]	Organismal Systems;Organismal Systems	Nervous system;Excretory system	ko04722//Neurotrophin signaling pathway;ko04962//Vasopressin-regulated water reabsorption	K12462;K12462	GO:0005737//cytoplasm;GO:0005829//cytosol;GO:0016020//membrane	GO:0003924//GTPase activity;GO:0005094//Rho GDP-dissociation inhibitor activity;GO:0005096//GTPase activator activity;GO:0031267//small GTPase binding	GO:0007266//Rho protein signal transduction;GO:0035023//regulation of Rho protein signal transduction;GO:0050790//regulation of catalytic activity;GO:1901164//negative regulation of trophoblast cell migration;GO:2000249//regulation of actin cytoskeleton reorganization	--
ENSMUSG00000028873	168	588	288	7	17	8	9.29	24.45	12.77	0.38	0.66	0.31	15.5033333333333	0.45	-5.10650962747378	3.64652600141047e-24	3.92265149440884e-22	Cdca8	cell division cycle associated 8 [Source:MGI Symbol;Acc:MGI:1196274]	-	-	-	-	GO:0000775//chromosome, centromeric region;GO:0005634//nucleus;GO:0005654//nucleoplasm;GO:0005694//chromosome;GO:0005730//nucleolus;GO:0005737//cytoplasm;GO:0005819//spindle;GO:0005856//cytoskeleton;GO:0010369//chromocenter;GO:0015630//microtubule cytoskeleton;GO:0030496//midbody;GO:0032133//chromosome passenger complex;GO:0032991//macromolecular complex;GO:0045171//intercellular bridge;GO:005123…	GO:0005515//protein binding	GO:0000070//mitotic sister chromatid segregation;GO:0000278//mitotic cell cycle;GO:0000281//mitotic cytokinesis;GO:0001934//positive regulation of protein phosphorylation;GO:0006468//protein phosphorylation;GO:0007049//cell cycle;GO:0007052//mitotic spindle organization;GO:0007080//mitotic metaphase plate congression;GO:0051256//mitotic spindle midzone assembly;GO:0051276//chromosome organization…	--
ENSMUSG00000078771	670	704	597	24	17	63	41.55	31.67	29.05	1.40	0.70	2.64	34.09	1.58	-4.43135213596284	4.37972934311231e-24	4.68316328622494e-22	Evi2a	ecotropic viral integration site 2a [Source:MGI Symbol;Acc:MGI:95458]	-	-	-	-	GO:0016020//membrane;GO:0016021//integral component of membrane	-	-	--
ENSMUSG00000004885	1370	3935	1091	111	93	119	132.29	285.80	84.50	10.59	6.34	8.12	167.53	8.35	-4.32649945776318	4.85460644041191e-24	5.14085067933533e-22	Crabp2	cellular retinoic acid binding protein II [Source:MGI Symbol;Acc:MGI:88491]	-	-	-	-	GO:0005634//nucleus;GO:0005654//nucleoplasm;GO:0005737//cytoplasm;GO:0005783//endoplasmic reticulum;GO:0005829//cytosol	GO:0001972//retinoic acid binding;GO:0005504//fatty acid binding;GO:0008289//lipid binding;GO:0016918//retinal binding;GO:0019841//retinol binding;GO:0030332//cyclin binding	GO:0002138//retinoic acid biosynthetic process;GO:0015908//fatty acid transport;GO:0035115//embryonic forelimb morphogenesis;GO:0042573//retinoic acid metabolic process;GO:0048672//positive regulation of collateral sprouting	--
ENSMUSG00000039714	135	346	192	3	10	11	8.13	8.76	8.87	0.09	0.22	0.28	8.58666666666667	0.196666666666667	-5.44827382875277	4.865340005643e-24	5.14085067933533e-22	Cplx3	complexin 3 [Source:MGI Symbol;Acc:MGI:2384571]	Organismal Systems	Nervous system	ko04721//Synaptic vesicle cycle	K15295	GO:0005829//cytosol;GO:0005886//plasma membrane;GO:0016020//membrane;GO:0030054//cell junction;GO:0031201//SNARE complex;GO:0043195//terminal bouton;GO:0045202//synapse	GO:0000149//SNARE binding;GO:0005326//neurotransmitter transporter activity;GO:0019905//syntaxin binding	GO:0006836//neurotransmitter transport;GO:0006887//exocytosis;GO:0007601//visual perception;GO:0016079//synaptic vesicle exocytosis;GO:0030073//insulin secretion;GO:0031630//regulation of synaptic vesicle fusion to presynaptic membrane;GO:0046928//regulation of neurotransmitter secretion;GO:0050896//response to stimulus	--
ENSMUSG00000043008	279	419	237	30	25	38	10.50	11.86	7.15	1.11	0.66	1.01	9.83666666666667	0.926666666666667	-3.4080471327085	5.02506193176624e-24	5.27838417150292e-22	Klhl6	kelch-like 6 [Source:MGI Symbol;Acc:MGI:2686922]	-	-	-	-	-	GO:0005515//protein binding	GO:0002467//germinal center formation;GO:0009617//response to bacterium;GO:0050853//B cell receptor signaling pathway	--
ENSMUSG00000058715	5022	3335	3667	80	67	271	669.77	334.57	392.31	10.54	6.31	25.54	465.55	14.13	-5.04210275055119	7.90339104479457e-24	8.25326630917524e-22	Fcer1g	Fc receptor, IgE, high affinity I, gamma polypeptide [Source:MGI Symbol;Acc:MGI:95496]	Human Diseases;Environmental Information Processing;Organismal Systems;Organismal Systems;Human Diseases;Organismal Systems;Environmental Information Processing;Organismal Systems	Infectious disease: bacterial;Signal transduction;Immune system;Immune system;Immune disease;Immune system;Signal transduction;Immune system	ko05152//Tuberculosis;ko04072//Phospholipase D signaling pathway;ko04650//Natural killer cell mediated cytotoxicity;ko04664//Fc epsilon RI signaling pathway;ko05310//Asthma;ko04611//Platelet activation;ko04071//Sphingolipid signaling pathway;ko04625//C-type lectin receptor signaling pathway	K07983;K07983;K07983;K07983;K07983;K07983;K07983;K07983	GO:0005886//plasma membrane;GO:0005887//integral component of plasma membrane;GO:0009897//external side of plasma membrane;GO:0009986//cell surface;GO:0016020//membrane;GO:0016021//integral component of membrane;GO:0032998//Fc-epsilon receptor I complex;GO:0033001//Fc-gamma receptor III complex;GO:0045121//membrane raft	GO:0004888//transmembrane signaling receptor activity;GO:0005515//protein binding;GO:0019767//IgE receptor activity;GO:0019863//IgE binding;GO:0019864//IgG binding;GO:0042802//identical protein binding;GO:0042803//protein homodimerization activity;GO:0046872//metal ion binding;GO:0046982//protein heterodimerization activity	GO:0001798//positive regulation of type IIa hypersensitivity;GO:0001805//positive regulation of type III hypersensitivity;GO:0001812//positive regulation of type I hypersensitivity;GO:0002283//neutrophil activation involved in immune response;GO:0002292//T cell differentiation involved in immune response;GO:0002376//immune system process;GO:0002431//Fc receptor mediated stimulatory signaling path…	--
ENSMUSG00000030677	171	716	339	11	12	5	7.27	23.11	12.03	0.46	0.36	0.17	14.1366666666667	0.33	-5.42083214751683	1.1246483700052e-23	1.16760732227807e-21	Kif22	kinesin family member 22 [Source:MGI Symbol;Acc:MGI:109233]	Organismal Systems	Endocrine system	ko04914//Progesterone-mediated oocyte maturation	K10403	GO:0000785//chromatin;GO:0005634//nucleus;GO:0005737//cytoplasm;GO:0005819//spindle;GO:0005829//cytosol;GO:0005856//cytoskeleton;GO:0005871//kinesin complex;GO:0005874//microtubule;GO:0016607//nuclear speck;GO:0072686//mitotic spindle	GO:0000166//nucleotide binding;GO:0003677//DNA binding;GO:0003774//motor activity;GO:0003777//microtubule motor activity;GO:0005524//ATP binding;GO:0008017//microtubule binding;GO:0016887//ATPase activity	GO:0006281//DNA repair;GO:0007018//microtubule-based movement;GO:0007062//sister chromatid cohesion;GO:0007080//mitotic metaphase plate congression;GO:0051310//metaphase plate congression	--
ENSMUSG00000022575	363	625	527	109	153	156	18.21	23.58	21.70	5.40	5.42	5.53	21.1633333333333	5.45	-1.95723874220068	1.15055289267853e-23	1.18759670546593e-21	Gsdmdc1	gasdermin D [Source:MGI Symbol;Acc:MGI:1916396]	Organismal Systems;Human Diseases;Organismal Systems	Immune system;Infectious disease: bacterial;Immune system	ko04613//Neutrophil extracellular trap formation;ko05132//Salmonella infection;ko04621//NOD-like receptor signaling pathway	K20917;K20917;K20917	GO:0005576//extracellular region;GO:0005615//extracellular space;GO:0005654//nucleoplasm;GO:0005737//cytoplasm;GO:0005829//cytosol;GO:0005886//plasma membrane;GO:0016020//membrane;GO:0016021//integral component of membrane;GO:0061702//inflammasome complex;GO:0072559//NLRP3 inflammasome complex	GO:0001786//phosphatidylserine binding;GO:0005546//phosphatidylinositol-4,5-bisphosphate binding;GO:0008289//lipid binding;GO:0022829//wide pore channel activity;GO:0070273//phosphatidylinositol-4-phosphate binding;GO:0070300//phosphatidic acid binding;GO:1901612//cardiolipin binding	GO:0002376//immune system process;GO:0006954//inflammatory response;GO:0012501//programmed cell death;GO:0031668//cellular response to extracellular stimulus;GO:0032731//positive regulation of interleukin-1 beta production;GO:0035915//pore formation in membrane of other organism;GO:0042742//defense response to bacterium;GO:0045087//innate immune response;GO:0046931//pore complex assembly;GO:00508…	--
ENSMUSG00000023905	1113	1969	780	120	156	149	101.68	135.36	57.16	10.83	10.06	9.62	98.0666666666667	10.17	-3.26944316156354	1.46262303585925e-23	1.50103790524934e-21	Tnfrsf12a	tumor necrosis factor receptor superfamily, member 12a [Source:MGI Symbol;Acc:MGI:1351484]	Environmental Information Processing	Signaling molecules and interaction	ko04060//Cytokine-cytokine receptor interaction	K05149	GO:0001726//ruffle;GO:0005886//plasma membrane;GO:0009986//cell surface;GO:0016020//membrane;GO:0016021//integral component of membrane	GO:0005515//protein binding	GO:0001525//angiogenesis;GO:0006915//apoptotic process;GO:0006931//substrate-dependent cell migration, cell attachment to substrate;GO:0007155//cell adhesion;GO:0030154//cell differentiation;GO:0043065//positive regulation of apoptotic process;GO:0045765//regulation of angiogenesis;GO:0045773//positive regulation of axon extension;GO:0061041//regulation of wound healing;GO:0097191//extrinsic apop…	--
ENSMUSG00000089942	533	317	283	0	1	7	16.46	7.10	7.58	0.00	0.03	0.21	10.38	0.08	-7.01959072835788	1.52340250066845e-23	1.55447991168209e-21	Lilrb3	paired-Ig-like receptor A2 [Source:MGI Symbol;Acc:MGI:1195970]	Organismal Systems;Organismal Systems	Immune system;Development and regeneration	ko04662//B cell receptor signaling pathway;ko04380//Osteoclast differentiation	K06512;K06512	GO:0005615//extracellular space;GO:0005737//cytoplasm;GO:0005886//plasma membrane;GO:0005887//integral component of plasma membrane;GO:0009897//external side of plasma membrane;GO:0009986//cell surface;GO:0032998//Fc-epsilon receptor I complex	GO:0001791//IgM binding;GO:0005102//receptor binding;GO:0008157//protein phosphatase 1 binding;GO:0015026//coreceptor activity;GO:0023025//MHC class Ib protein complex binding;GO:0023029//MHC class Ib protein binding;GO:0030107//HLA-A specific inhibitory MHC class I receptor activity;GO:0030109//HLA-B specific inhibitory MHC class I receptor activity;GO:0032393//MHC class I receptor activity;GO:0…	GO:0019221//cytokine-mediated signaling pathway	--
ENSMUSG00000037731	336	450	533	15	29	57	9.81	9.88	12.48	0.43	0.60	1.18	10.7233333333333	0.736666666666667	-3.8635976612613	2.04980354641117e-23	2.07973533683319e-21	Themis2	thymocyte selection associated family member 2 [Source:MGI Symbol;Acc:MGI:2446213]	-	-	-	-	GO:0005634//nucleus;GO:0005737//cytoplasm	GO:0005515//protein binding	GO:0002376//immune system process;GO:0006954//inflammatory response;GO:0050852//T cell receptor signaling pathway;GO:0050864//regulation of B cell activation	--
ENSMUSG00000027797	1165	1854	905	130	135	218	17.37	20.84	15.12	1.86	3.29	2.62	17.7766666666667	2.59	-2.77896082427529	2.1003089115736e-23	2.11030941045725e-21	Dclk1	doublecortin-like kinase 1 [Source:MGI Symbol;Acc:MGI:1330861]	-	-	-	-	GO:0005737//cytoplasm;GO:0014069//postsynaptic density;GO:0030424//axon;GO:0030426//growth cone;GO:0042995//cell projection	GO:0000166//nucleotide binding;GO:0004672//protein kinase activity;GO:0004674//protein serine/threonine kinase activity;GO:0004712//protein serine/threonine/tyrosine kinase activity;GO:0005524//ATP binding;GO:0016301//kinase activity;GO:0016740//transferase activity	GO:0001764//neuron migration;GO:0006468//protein phosphorylation;GO:0007399//nervous system development;GO:0007409//axonogenesis;GO:0007420//brain development;GO:0009615//response to virus;GO:0016310//phosphorylation;GO:0018105//peptidyl-serine phosphorylation;GO:0021952//central nervous system projection neuron axonogenesis;GO:0030154//cell differentiation;GO:0030900//forebrain development;GO:00…	--
ENSMUSG00000001517	138	435	236	11	9	14	2.95	6.72	3.93	0.21	0.21	0.19	4.53333333333333	0.203333333333333	-4.47865359857482	2.10357324892978e-23	2.11030941045725e-21	Foxm1	forkhead box M1 [Source:MGI Symbol;Acc:MGI:1347487]	Cellular Processes	Cell growth and death	ko04218//Cellular senescence	K09406	GO:0005634//nucleus	GO:0000977//RNA polymerase II regulatory region sequence-specific DNA binding;GO:0003677//DNA binding;GO:0003700//transcription factor activity, sequence-specific DNA binding;GO:0019901//protein kinase binding;GO:0043565//sequence-specific DNA binding	GO:0000086//G2/M transition of mitotic cell cycle;GO:0000122//negative regulation of transcription from RNA polymerase II promoter;GO:0006355//regulation of transcription, DNA-templated;GO:0006978//DNA damage response, signal transduction by p53 class mediator resulting in transcription of p21 class mediator;GO:0008284//positive regulation of cell proliferation;GO:0032873//negative regulation of …	Fork_head
ENSMUSG00000038811	402	583	308	44	33	49	56.84	64.24	37.24	6.68	3.59	5.43	52.7733333333333	5.23333333333333	-3.33400705326852	2.13704156611902e-23	2.13190789084845e-21	Gngt2	guanine nucleotide binding protein (G protein), gamma transducing activity polypeptide 2 [Source:MGI Symbol;Acc:MGI:893584]	Human Diseases;Environmental Information Processing;Human Diseases;Human Diseases;Environmental Information Processing;Human Diseases;Human Diseases;Organismal Systems;Organismal Systems;Environmental Information Processing;Organismal Systems;Organismal Systems;Organismal Systems;Organismal Systems;Organismal Systems;Organismal Systems;Human Diseases;Organismal Systems	Cancer: overview;Signal transduction;Infectious disease: viral;Infectious disease: viral;Signal transduction;Infectious disease: viral;Substance dependence;Immune system;Nervous system;Signal transduction;Nervous system;Endocrine system;Nervous system;Nervous system;Nervous system;Environmental adaptation;Substance dependence;Nervous system	ko05200//Pathways in cancer;ko04151//PI3K-Akt signaling pathway;ko05163//Human cytomegalovirus infection;ko05170//Human immunodeficiency virus 1 infection;ko04014//Ras signaling pathway;ko05167//Kaposi sarcoma-associated herpesvirus infection;ko05034//Alcoholism;ko04062//Chemokine signaling pathway;ko04723//Retrograde endocannabinoid signaling;ko04371//Apelin signaling pathway;ko04726//Serotonerg…	K04549;K04549;K04549;K04549;K04549;K04549;K04549;K04549;K04549;K04549;K04549;K04549;K04549;K04549;K04549;K04549;K04549;K04549	GO:0005834//heterotrimeric G-protein complex;GO:0005886//plasma membrane;GO:0016020//membrane	GO:0003924//GTPase activity;GO:0031681//G-protein beta-subunit binding	GO:0007165//signal transduction;GO:0007186//G-protein coupled receptor signaling pathway	--
ENSMUSG00000020808	139	510	244	3	1	4	8.26	23.51	11.94	0.18	0.04	0.17	14.57	0.13	-6.80834544392342	2.34497011068843e-23	2.32634062592019e-21	Pimreg	PICALM interacting mitotic regulator [Source:MGI Symbol;Acc:MGI:1924434]	-	-	-	-	GO:0005634//nucleus;GO:0005654//nucleoplasm;GO:0005730//nucleolus	GO:0003674//molecular_function	GO:0007049//cell cycle;GO:0051301//cell division	--
ENSMUSG00000024590	169	423	191	13	17	15	5.34	10.06	4.84	0.41	0.38	0.34	6.74666666666667	0.376666666666667	-4.16281461227912	4.15432957285338e-23	4.09855597693054e-21	Lmnb1	lamin B1 [Source:MGI Symbol;Acc:MGI:96795]	Cellular Processes	Cell growth and death	ko04210//Apoptosis	K07611	GO:0005634//nucleus;GO:0005635//nuclear envelope;GO:0005637//nuclear inner membrane;GO:0005638//lamin filament;GO:0005652//nuclear lamina;GO:0005654//nucleoplasm;GO:0005737//cytoplasm;GO:0005882//intermediate filament;GO:0016020//membrane;GO:0016363//nuclear matrix;GO:0031965//nuclear membrane	GO:0003690//double-stranded DNA binding;GO:0008432//JUN kinase binding;GO:0043274//phospholipase binding;GO:1990837//sequence-specific double-stranded DNA binding	GO:0006998//nuclear envelope organization;GO:0010971//positive regulation of G2/M transition of mitotic cell cycle;GO:0046330//positive regulation of JNK cascade;GO:1904609//cellular response to monosodium L-glutamate	--
ENSMUSG00000027496	176	473	273	9	27	19	8.45	17.09	10.57	0.43	0.92	0.65	12.0366666666667	0.666666666666667	-4.17432651517392	5.00178308555608e-23	4.9075187120206e-21	Aurka	aurora kinase A [Source:MGI Symbol;Acc:MGI:894678]	Cellular Processes;Organismal Systems	Cell growth and death;Endocrine system	ko04114//Oocyte meiosis;ko04914//Progesterone-mediated oocyte maturation	K11481;K11481	GO:0000922//spindle pole;GO:0005634//nucleus;GO:0005654//nucleoplasm;GO:0005737//cytoplasm;GO:0005813//centrosome;GO:0005814//centriole;GO:0005815//microtubule organizing center;GO:0005819//spindle;GO:0005829//cytosol;GO:0005856//cytoskeleton;GO:0005874//microtubule;GO:0005876//spindle microtubule;GO:0005929//cilium;GO:0015630//microtubule cytoskeleton;GO:0031616//spindle pole centrosome;GO:00321…	GO:0000166//nucleotide binding;GO:0004672//protein kinase activity;GO:0004674//protein serine/threonine kinase activity;GO:0004712//protein serine/threonine/tyrosine kinase activity;GO:0005515//protein binding;GO:0005524//ATP binding;GO:0016301//kinase activity;GO:0016740//transferase activity;GO:0019901//protein kinase binding;GO:0031625//ubiquitin protein ligase binding;GO:0035174//histone seri…	GO:0000212//meiotic spindle organization;GO:0000226//microtubule cytoskeleton organization;GO:0000278//mitotic cell cycle;GO:0006464//cellular protein modification process;GO:0006468//protein phosphorylation;GO:0007049//cell cycle;GO:0007051//spindle organization;GO:0007052//mitotic spindle organization;GO:0007057//spindle assembly involved in female meiosis I;GO:0007098//centrosome cycle;GO:0007…	--
ENSMUSG00000063856	9402	12807	8792	2623	2644	2845	789.10	816.15	607.37	224.50	163.12	173.57	737.54	187.063333333333	-1.97919449442328	7.01547559280677e-23	6.84564741315577e-21	Gpx1	glutathione peroxidase 1 [Source:MGI Symbol;Acc:MGI:104887]	Metabolism;Human Diseases;Human Diseases;Human Diseases;Metabolism;Organismal Systems;Metabolism	Global and overview maps;Neurodegenerative disease;Neurodegenerative disease;Neurodegenerative disease;Lipid metabolism;Endocrine system;Metabolism of other amino acids	ko01100//Metabolic pathways;ko05022//Pathways of neurodegeneration - multiple diseases;ko05014//Amyotrophic lateral sclerosis;ko05016//Huntington disease;ko00590//Arachidonic acid metabolism;ko04918//Thyroid hormone synthesis;ko00480//Glutathione metabolism	K00432;K00432;K00432;K00432;K00432;K00432;K00432	GO:0005634//nucleus;GO:0005737//cytoplasm;GO:0005739//mitochondrion;GO:0005829//cytosol;GO:0097413//Lewy body	GO:0004601//peroxidase activity;GO:0004602//glutathione peroxidase activity;GO:0005515//protein binding;GO:0016491//oxidoreductase activity;GO:0017124//SH3 domain binding;GO:0047066//phospholipid-hydroperoxide glutathione peroxidase activity	GO:0000302//response to reactive oxygen species;GO:0001659//temperature homeostasis;GO:0001885//endothelial cell development;GO:0002862//negative regulation of inflammatory response to antigenic stimulus;GO:0006629//lipid metabolic process;GO:0006641//triglyceride metabolic process;GO:0006749//glutathione metabolic process;GO:0006915//apoptotic process;GO:0006979//response to oxidative stress;GO:…	--
ENSMUSG00000020372	3018	5005	3190	925	1169	1219	187.50	233.89	158.97	56.76	51.28	53.51	193.453333333333	53.85	-1.84496733773611	7.09718099850332e-23	6.88773701577575e-21	GNB2L1	receptor for activated C kinase 1 [Source:MGI Symbol;Acc:MGI:101849]	Human Diseases	Infectious disease: viral	ko05162//Measles	K14753	GO:0001891//phagocytic cup;GO:0005634//nucleus;GO:0005654//nucleoplasm;GO:0005737//cytoplasm;GO:0005739//mitochondrion;GO:0005829//cytosol;GO:0005840//ribosome;GO:0005886//plasma membrane;GO:0015935//small ribosomal subunit;GO:0016020//membrane;GO:0030425//dendrite;GO:0030496//midbody;GO:0042995//cell projection;GO:0043005//neuron projection;GO:0043025//neuronal cell body;GO:0043204//perikaryon;G…	GO:0005080//protein kinase C binding;GO:0005515//protein binding;GO:0008200//ion channel inhibitor activity;GO:0008656//cysteine-type endopeptidase activator activity involved in apoptotic process;GO:0019899//enzyme binding;GO:0019903//protein phosphatase binding;GO:0030292//protein tyrosine kinase inhibitor activity;GO:0030332//cyclin binding;GO:0030971//receptor tyrosine kinase binding;GO:00355…	GO:0001934//positive regulation of protein phosphorylation;GO:0006412//translation;GO:0006417//regulation of translation;GO:0006915//apoptotic process;GO:0006919//activation of cysteine-type endopeptidase activity involved in apoptotic process;GO:0007049//cell cycle;GO:0007369//gastrulation;GO:0008104//protein localization;GO:0010629//negative regulation of gene expression;GO:0016567//protein ubi…	--
ENSMUSG00000038059	482	524	332	26	48	61	21.77	17.81	12.03	1.16	1.53	1.95	17.2033333333333	1.54666666666667	-3.47545392015647	7.49579086804369e-23	7.23526148814358e-21	Smim3	small integral membrane protein 3 [Source:MGI Symbol;Acc:MGI:1917088]	-	-	-	-	GO:0005575//cellular_component;GO:0016020//membrane;GO:0016021//integral component of membrane	GO:0042802//identical protein binding	GO:0008150//biological_process	--
ENSMUSG00000030214	720	756	888	77	39	95	32.20	25.43	31.86	3.40	1.23	3.00	29.83	2.54333333333333	-3.55197151622184	8.53443432493358e-23	8.19351579249134e-21	Plbd1	phospholipase B domain containing 1 [Source:MGI Symbol;Acc:MGI:1914107]	-	-	-	-	GO:0005615//extracellular space	GO:0004620//phospholipase activity;GO:0016787//hydrolase activity	GO:0006629//lipid metabolic process;GO:0016042//lipid catabolic process	--
ENSMUSG00000007041	4403	7172	4529	1008	1617	1621	270.00	330.81	222.77	61.05	70.01	70.23	274.526666666667	67.0966666666667	-2.03263329409325	8.81769297217489e-23	8.42018948685171e-21	Clic1	chloride intracellular channel 1 [Source:MGI Symbol;Acc:MGI:2148924]	-	-	-	-	GO:0005634//nucleus;GO:0005635//nuclear envelope;GO:0005737//cytoplasm;GO:0005739//mitochondrion;GO:0005886//plasma membrane;GO:0016020//membrane;GO:0016021//integral component of membrane;GO:0031965//nuclear membrane;GO:0034707//chloride channel complex;GO:0048471//perinuclear region of cytoplasm;GO:0070062//extracellular exosome	GO:0005244//voltage-gated ion channel activity;GO:0005254//chloride channel activity;GO:0005515//protein binding	GO:0006749//glutathione metabolic process;GO:0006811//ion transport;GO:0006821//chloride transport;GO:0034220//ion transmembrane transport;GO:0034765//regulation of ion transmembrane transport;GO:0045669//positive regulation of osteoblast differentiation;GO:0051726//regulation of cell cycle;GO:0051881//regulation of mitochondrial membrane potential	--
ENSMUSG00000091649	158	317	385	15	10	24	11.98	18.09	23.45	1.12	0.54	1.29	17.84	0.983333333333333	-4.18129125639226	1.02118650291142e-22	9.69964222472829e-21	Phf11a	PHD finger protein 11B [Source:MGI Symbol;Acc:MGI:3645789]	-	-	-	-	GO:0005634//nucleus;GO:0005654//nucleoplasm;GO:0031965//nuclear membrane	GO:0003674//molecular_function;GO:0046872//metal ion binding	GO:0008150//biological_process	--
ENSMUSG00000027514	243	708	590	46	37	38	25.07	53.72	45.43	4.72	2.45	2.96	41.4066666666667	3.37666666666667	-3.61619139364557	1.14652684742709e-22	1.08325555103204e-20	Zbp1	Z-DNA binding protein 1 [Source:MGI Symbol;Acc:MGI:1927449]	Cellular Processes;Organismal Systems	Cell growth and death;Immune system	ko04217//Necroptosis;ko04623//Cytosolic DNA-sensing pathway	K12965;K12965	GO:0005634//nucleus;GO:0005737//cytoplasm;GO:0005829//cytosol	GO:0003677//DNA binding;GO:0003692//left-handed Z-DNA binding;GO:0003723//RNA binding;GO:0003725//double-stranded RNA binding;GO:0003726//double-stranded RNA adenosine deaminase activity;GO:0005515//protein binding;GO:0042802//identical protein binding	GO:0002218//activation of innate immune response;GO:0002376//immune system process;GO:0006915//apoptotic process;GO:0012501//programmed cell death;GO:0043065//positive regulation of apoptotic process;GO:0045087//innate immune response;GO:0050727//regulation of inflammatory response;GO:0050729//positive regulation of inflammatory response;GO:0050832//defense response to fungus;GO:0050896//response…	--
ENSMUSG00000025001	144	335	221	14	17	27	4.43	4.53	3.84	0.22	0.43	1.01	4.26666666666667	0.553333333333333	-2.94688866354044	1.17716583004308e-22	1.10635001195154e-20	Hells	helicase, lymphoid specific [Source:MGI Symbol;Acc:MGI:106209]	-	-	-	-	GO:0000775//chromosome, centromeric region;GO:0005634//nucleus;GO:0005721//pericentric heterochromatin	GO:0000166//nucleotide binding;GO:0003682//chromatin binding;GO:0004386//helicase activity;GO:0005515//protein binding;GO:0005524//ATP binding;GO:0016787//hydrolase activity	GO:0001655//urogenital system development;GO:0001822//kidney development;GO:0006306//DNA methylation;GO:0006346//methylation-dependent chromatin silencing;GO:0007049//cell cycle;GO:0010216//maintenance of DNA methylation;GO:0030098//lymphocyte differentiation;GO:0031507//heterochromatin assembly;GO:0031508//pericentric heterochromatin assembly;GO:0043066//negative regulation of apoptotic process;…	--
ENSMUSG00000024677	1213	1547	1604	37	55	161	58.65	56.03	62.55	1.72	1.68	4.90	59.0766666666667	2.76666666666667	-4.41636768513084	1.39997814944482e-22	1.30886962380294e-20	Ms4a6b	membrane-spanning 4-domains, subfamily A, member 6B [Source:MGI Symbol;Acc:MGI:1917024]	-	-	-	-	GO:0005802//trans-Golgi network;GO:0005886//plasma membrane;GO:0016020//membrane;GO:0016021//integral component of membrane	GO:0003674//molecular_function	GO:0007166//cell surface receptor signaling pathway	--
ENSMUSG00000037544	114	302	195	9	15	12	3.24	7.27	5.67	0.72	0.62	0.42	5.39333333333333	0.586666666666667	-3.20056427379268	1.43096603890653e-22	1.33087294566427e-20	Dlgap5	DLG associated protein 5 [Source:MGI Symbol;Acc:MGI:2183453]	-	-	-	-	GO:0005634//nucleus;GO:0005739//mitochondrion;GO:0005829//cytosol;GO:0031616//spindle pole centrosome;GO:0034451//centriolar satellite	-	GO:0023052//signaling	--
ENSMUSG00000047180	442	327	304	14	36	26	16.12	9.14	9.96	0.58	0.97	0.64	11.74	0.73	-4.00739213423004	1.5653381840546e-22	1.44830279547477e-20	Neurl3	neuralized E3 ubiquitin protein ligase 3 [Source:MGI Symbol;Acc:MGI:2429944]	-	-	-	-	-	GO:0016740//transferase activity;GO:0046872//metal ion binding;GO:0061630//ubiquitin protein ligase activity	GO:0016567//protein ubiquitination	--
ENSMUSG00000005410	528	1675	871	53	87	120	17.71	42.27	23.54	1.75	2.01	2.93	27.84	2.23	-3.64204359592842	1.6038295265703e-22	1.47626720907041e-20	Mcm5	minichromosome maintenance complex component 5 [Source:MGI Symbol;Acc:MGI:103197]	Cellular Processes;Genetic Information Processing	Cell growth and death;Replication and repair	ko04110//Cell cycle;ko03030//DNA replication	K02209;K02209	GO:0005634//nucleus;GO:0005654//nucleoplasm;GO:0005694//chromosome;GO:0005737//cytoplasm;GO:0005829//cytosol;GO:0042555//MCM complex;GO:0071162//CMG complex	GO:0000166//nucleotide binding;GO:0003677//DNA binding;GO:0003678//DNA helicase activity;GO:0003688//DNA replication origin binding;GO:0003697//single-stranded DNA binding;GO:0004386//helicase activity;GO:0005524//ATP binding;GO:0016787//hydrolase activity;GO:0016887//ATPase activity;GO:0017116//single-stranded DNA-dependent ATP-dependent DNA helicase activity;GO:0043138//3'-5' DNA helicase activ…	GO:0000727//double-strand break repair via break-induced replication;GO:0006260//DNA replication;GO:0006268//DNA unwinding involved in DNA replication;GO:0006270//DNA replication initiation;GO:0007049//cell cycle;GO:0030174//regulation of DNA-dependent DNA replication initiation;GO:0032508//DNA duplex unwinding	--
ENSMUSG00000040613	1030	855	698	87	103	141	50.63	30.36	25.71	4.33	3.25	4.21	35.5666666666667	3.93	-3.17792455273203	1.91445893024761e-22	1.75315349320162e-20	Apobec1	apolipoprotein B mRNA editing enzyme, catalytic polypeptide 1 [Source:MGI Symbol;Acc:MGI:103298]	-	-	-	-	GO:0005634//nucleus;GO:0005737//cytoplasm;GO:0045293//mRNA editing complex	GO:0003723//RNA binding;GO:0003729//mRNA binding;GO:0003824//catalytic activity;GO:0004126//cytidine deaminase activity;GO:0004131//cytosine deaminase activity;GO:0005515//protein binding;GO:0008047//enzyme activator activity;GO:0008270//zinc ion binding;GO:0016787//hydrolase activity;GO:0019904//protein domain specific binding;GO:0035925//mRNA 3'-UTR AU-rich region binding;GO:0043021//ribonucleo…	GO:0006397//mRNA processing;GO:0006641//triglyceride metabolic process;GO:0006970//response to osmotic stress;GO:0009410//response to xenobiotic stimulus;GO:0009972//cytidine deamination;GO:0010332//response to gamma radiation;GO:0016554//cytidine to uridine editing;GO:0016556//mRNA modification;GO:0042127//regulation of cell proliferation;GO:0042157//lipoprotein metabolic process;GO:0042158//lip…	--
ENSMUSG00000047798	1281	346	293	4	7	4	62.57	12.78	11.61	0.20	0.25	0.14	28.9866666666667	0.196666666666667	-7.20349317566547	2.10567213937399e-22	1.91841772412251e-20	Cd300lf	CD300 molecule like family member F [Source:MGI Symbol;Acc:MGI:2442359]	-	-	-	-	GO:0005886//plasma membrane;GO:0016020//membrane;GO:0016021//integral component of membrane	GO:0001618//virus receptor activity;GO:0001786//phosphatidylserine binding;GO:0004888//transmembrane signaling receptor activity;GO:0005136//interleukin-4 receptor binding;GO:0005515//protein binding;GO:0008289//lipid binding;GO:0042802//identical protein binding;GO:0097001//ceramide binding	GO:0002376//immune system process;GO:0030316//osteoclast differentiation;GO:0033004//negative regulation of mast cell activation;GO:0034125//negative regulation of MyD88-dependent toll-like receptor signaling pathway;GO:0035666//TRIF-dependent toll-like receptor signaling pathway;GO:0035772//interleukin-13-mediated signaling pathway;GO:0046718//viral entry into host cell;GO:1902216//positive regu…	--
ENSMUSG00000027490	328	620	358	32	55	75	10.78	15.33	9.44	1.04	1.28	1.74	11.85	1.35333333333333	-3.13029792732161	2.34520001519419e-22	2.12579881580318e-20	E2f1	E2F transcription factor 1 [Source:MGI Symbol;Acc:MGI:101941]	Human Diseases;Human Diseases;Human Diseases;Human Diseases;Human Diseases;Human Diseases;Human Diseases;Cellular Processes;Human Diseases;Human Diseases;Human Diseases;Human Diseases;Human Diseases;Human Diseases;Human Diseases;Cellular Processes;Human Diseases;Human Diseases;Human Diseases;Human Diseases;Human Diseases;Human Diseases;Human Diseases;Human Diseases;Cellular Processes;Human Diseas…	Cancer: overview;Infectious disease: viral;Infectious disease: viral;Infectious disease: viral;Infectious disease: viral;Infectious disease: viral;Cancer: overview;Cell growth and death;Cancer: specific types;Infectious disease: viral;Infectious disease: viral;Cancer: overview;Endocrine and metabolic disease;Cancer: specific types;Cancer: specific types;Cell growth and death;Cancer: specific type…	ko05200//Pathways in cancer;ko05169//Epstein-Barr virus infection;ko05165//Human papillomavirus infection;ko05163//Human cytomegalovirus infection;ko05166//Human T-cell leukemia virus 1 infection;ko05167//Kaposi sarcoma-associated herpesvirus infection;ko05207//Chemical carcinogenesis - receptor activation;ko04218//Cellular senescence;ko05225//Hepatocellular carcinoma;ko05160//Hepatitis C;ko05161…	K17454;K17454;K17454;K17454;K17454;K17454;K17454;K17454;K17454;K17454;K17454;K17454;K17454;K17454;K17454;K17454;K17454;K17454;K17454;K17454;K17454;K17454;K17454;K17454;K17454;K17454	GO:0000785//chromatin;GO:0005634//nucleus;GO:0005654//nucleoplasm;GO:0005667//transcription factor complex;GO:0005737//cytoplasm;GO:0005813//centrosome;GO:0032991//macromolecular complex;GO:0035189//Rb-E2F complex;GO:0090575//RNA polymerase II transcription factor complex	GO:0000976//transcription regulatory region sequence-specific DNA binding;GO:0000978//RNA polymerase II core promoter proximal region sequence-specific DNA binding;GO:0000981//RNA polymerase II transcription factor activity, sequence-specific DNA binding;GO:0000987//core promoter proximal region sequence-specific DNA binding;GO:0001216//bacterial-type RNA polymerase transcriptional activator acti…	GO:0000077//DNA damage checkpoint;GO:0000082//G1/S transition of mitotic cell cycle;GO:0000083//regulation of transcription involved in G1/S transition of mitotic cell cycle;GO:0000122//negative regulation of transcription from RNA polymerase II promoter;GO:0006351//transcription, DNA-templated;GO:0006355//regulation of transcription, DNA-templated;GO:0006357//regulation of transcription from RNA…	E2F
ENSMUSG00000046841	1707	3231	2023	488	636	706	51.73	75.13	50.24	14.57	14.14	16.04	59.0333333333333	14.9166666666667	-1.98460462460029	2.55695515153461e-22	2.30603778489665e-20	Ckap4	cytoskeleton-associated protein 4 [Source:MGI Symbol;Acc:MGI:2444926]	Genetic Information Processing	Folding, sorting and degradation	ko04141//Protein processing in endoplasmic reticulum	K13999	GO:0005737//cytoplasm;GO:0005783//endoplasmic reticulum;GO:0005789//endoplasmic reticulum membrane;GO:0005791//rough endoplasmic reticulum;GO:0005811//lipid particle;GO:0005829//cytosol;GO:0005856//cytoskeleton;GO:0005886//plasma membrane;GO:0009986//cell surface;GO:0016020//membrane;GO:0016021//integral component of membrane;GO:0016607//nuclear speck;GO:0036464//cytoplasmic ribonucleoprotein gra…	GO:0005515//protein binding	GO:0008150//biological_process	--
ENSMUSG00000028678	115	477	217	3	6	5	3.64	11.35	5.51	0.11	0.13	0.11	6.83333333333333	0.116666666666667	-5.87212517744784	3.46567465522547e-22	3.10987700092267e-20	Kif2c	kinesin family member 2C [Source:MGI Symbol;Acc:MGI:1921054]	Organismal Systems	Development and regeneration	ko04361//Axon regeneration	K10393	GO:0000775//chromosome, centromeric region;GO:0000776//kinetochore;GO:0005634//nucleus;GO:0005694//chromosome;GO:0005737//cytoplasm;GO:0005813//centrosome;GO:0005819//spindle;GO:0005856//cytoskeleton;GO:0005871//kinesin complex;GO:0005874//microtubule;GO:0005881//cytoplasmic microtubule;GO:0015630//microtubule cytoskeleton;GO:0035371//microtubule plus-end	GO:0000166//nucleotide binding;GO:0003774//motor activity;GO:0003777//microtubule motor activity;GO:0005524//ATP binding;GO:0008017//microtubule binding;GO:0016887//ATPase activity;GO:0051010//microtubule plus-end binding	GO:0007018//microtubule-based movement;GO:0007019//microtubule depolymerization;GO:0007049//cell cycle;GO:0007059//chromosome segregation;GO:0007080//mitotic metaphase plate congression;GO:0030951//establishment or maintenance of microtubule cytoskeleton polarity;GO:0051301//cell division;GO:0051310//metaphase plate congression;GO:0051315//attachment of mitotic spindle microtubules to kinetochore…	--
ENSMUSG00000021996	2311	3823	2488	736	948	985	217.57	262.90	187.25	63.46	58.63	65.74	222.573333333333	62.61	-1.82981574640073	3.54174318148002e-22	3.16224539958444e-20	Esd	esterase D/formylglutathione hydrolase [Source:MGI Symbol;Acc:MGI:95421]	-	-	-	-	GO:0005737//cytoplasm;GO:0005829//cytosol;GO:0031410//cytoplasmic vesicle	GO:0016787//hydrolase activity;GO:0016788//hydrolase activity, acting on ester bonds;GO:0018738//S-formylglutathione hydrolase activity;GO:0042802//identical protein binding;GO:0052689//carboxylic ester hydrolase activity	GO:0046294//formaldehyde catabolic process	--
ENSMUSG00000035356	335	525	409	84	81	65	8.29	9.77	8.12	2.02	1.40	1.13	8.72666666666667	1.51666666666667	-2.52452664685918	4.39645726499153e-22	3.90584763089322e-20	Nfkbiz	nuclear factor of kappa light polypeptide gene enhancer in B cells inhibitor, zeta [Source:MGI Symbol;Acc:MGI:1931595]	Human Diseases	Cancer: overview	ko05202//Transcriptional misregulation in cancer	K14242	GO:0005634//nucleus;GO:0016607//nuclear speck;GO:0036464//cytoplasmic ribonucleoprotein granule	GO:0005515//protein binding	GO:0006954//inflammatory response;GO:0010468//regulation of gene expression;GO:0050729//positive regulation of inflammatory response;GO:0050852//T cell receptor signaling pathway;GO:2000321//positive regulation of T-helper 17 cell differentiation	--
ENSMUSG00000017652	124	170	128	8	3	5	6.81	5.88	4.72	0.70	0.13	0.33	5.80333333333333	0.386666666666667	-3.90771949252353	4.60831860862289e-22	4.07379927693955e-20	Cd40	CD40 antigen [Source:MGI Symbol;Acc:MGI:88336]	Human Diseases;Human Diseases;Environmental Information Processing;Human Diseases;Human Diseases;Environmental Information Processing;Human Diseases;Human Diseases;Human Diseases;Human Diseases;Environmental Information Processing;Organismal Systems;Human Diseases;Human Diseases;Human Diseases;Organismal Systems;Human Diseases	Infectious disease: viral;Cancer: overview;Signaling molecules and interaction;Immune disease;Infectious disease: viral;Signal transduction;Cardiovascular disease;Cardiovascular disease;Immune disease;Immune disease;Signaling molecules and interaction;Immune system;Immune disease;Immune disease;Infectious disease: parasitic;Immune system;Infectious disease: parasitic	ko05169//Epstein-Barr virus infection;ko05202//Transcriptional misregulation in cancer;ko04060//Cytokine-cytokine receptor interaction;ko05322//Systemic lupus erythematosus;ko05166//Human T-cell leukemia virus 1 infection;ko04064//NF-kappa B signaling pathway;ko05417//Lipid and atherosclerosis;ko05416//Viral myocarditis;ko05320//Autoimmune thyroid disease;ko05330//Allograft rejection;ko04514//Cel…	K03160;K03160;K03160;K03160;K03160;K03160;K03160;K03160;K03160;K03160;K03160;K03160;K03160;K03160;K03160;K03160;K03160	GO:0005576//extracellular region;GO:0005615//extracellular space;GO:0005737//cytoplasm;GO:0005886//plasma membrane;GO:0009897//external side of plasma membrane;GO:0009986//cell surface;GO:0016020//membrane;GO:0016021//integral component of membrane;GO:0035631//CD40 receptor complex;GO:0043025//neuronal cell body;GO:0043196//varicosity;GO:0043231//intracellular membrane-bounded organelle	GO:0003823//antigen binding;GO:0005515//protein binding;GO:0019899//enzyme binding;GO:0019904//protein domain specific binding;GO:0031625//ubiquitin protein ligase binding;GO:0038023//signaling receptor activity	GO:0001934//positive regulation of protein phosphorylation;GO:0002376//immune system process;GO:0002637//regulation of immunoglobulin production;GO:0002768//immune response-regulating cell surface receptor signaling pathway;GO:0006874//cellular calcium ion homeostasis;GO:0006954//inflammatory response;GO:0019724//B cell mediated immunity;GO:0023035//CD40 signaling pathway;GO:0030890//positive reg…	--
ENSMUSG00000025492	5989	13321	10274	2044	2356	2783	794.11	1328.57	1092.70	267.73	220.55	260.71	1071.79333333333	249.663333333333	-2.10197088614477	5.41829207500228e-22	4.76622864942442e-20	Ifitm3	interferon induced transmembrane protein 3 [Source:MGI Symbol;Acc:MGI:1913391]	-	-	-	-	GO:0005634//nucleus;GO:0005737//cytoplasm;GO:0005764//lysosome;GO:0005765//lysosomal membrane;GO:0005768//endosome;GO:0005783//endoplasmic reticulum;GO:0005886//plasma membrane;GO:0009986//cell surface;GO:0016020//membrane;GO:0016021//integral component of membrane;GO:0031410//cytoplasmic vesicle;GO:0031901//early endosome membrane;GO:0031902//late endosome membrane;GO:0032991//macromolecular com…	-	GO:0002376//immune system process;GO:0006898//receptor-mediated endocytosis;GO:0008285//negative regulation of cell proliferation;GO:0009615//response to virus;GO:0034341//response to interferon-gamma;GO:0035455//response to interferon-alpha;GO:0035456//response to interferon-beta;GO:0045071//negative regulation of viral genome replication;GO:0045087//innate immune response;GO:0046597//negative r…	--
ENSMUSG00000032575	1380	2345	1465	351	463	543	113.87	142.08	94.31	28.46	26.03	31.05	116.753333333333	28.5133333333333	-2.03375512817777	7.82455406990898e-22	6.81931741794165e-20	Manf	mesencephalic astrocyte-derived neurotrophic factor [Source:MGI Symbol;Acc:MGI:1922090]	-	-	-	-	GO:0005575//cellular_component;GO:0005576//extracellular region;GO:0005615//extracellular space;GO:0005783//endoplasmic reticulum;GO:0005788//endoplasmic reticulum lumen;GO:0048471//perinuclear region of cytoplasm	GO:0003674//molecular_function;GO:0008083//growth factor activity	GO:0007165//signal transduction	--
ENSMUSG00000032122	1150	614	539	28	53	52	29.41	11.42	10.58	0.76	0.89	0.88	17.1366666666667	0.843333333333333	-4.34483972205602	7.82863902490921e-22	6.81931741794165e-20	Slc37a2	solute carrier family 37 (glycerol-3-phosphate transporter), member 2 [Source:MGI Symbol;Acc:MGI:1929693]	-	-	-	-	GO:0005783//endoplasmic reticulum;GO:0005789//endoplasmic reticulum membrane;GO:0016020//membrane;GO:0016021//integral component of membrane;GO:0030176//integral component of endoplasmic reticulum membrane	GO:0015169//glycerol-3-phosphate transmembrane transporter activity;GO:0015297//antiporter activity;GO:0022857//transmembrane transporter activity;GO:0061513//glucose 6-phosphate:inorganic phosphate antiporter activity	GO:0006072//glycerol-3-phosphate metabolic process;GO:0006127//glycerophosphate shuttle;GO:0008643//carbohydrate transport;GO:0015760//glucose-6-phosphate transport;GO:0015794//glycerol-3-phosphate transport;GO:0035435//phosphate ion transmembrane transport;GO:0055085//transmembrane transport	--
ENSMUSG00000003283	504	492	512	5	24	41	21.68	15.92	17.66	0.21	0.73	1.25	18.42	0.73	-4.65723278721132	7.87012585392204e-22	6.82217657152844e-20	Hck	hemopoietic cell kinase [Source:MGI Symbol;Acc:MGI:96052]	Human Diseases;Organismal Systems;Organismal Systems	Infectious disease: viral;Immune system;Immune system	ko05167//Kaposi sarcoma-associated herpesvirus infection;ko04666//Fc gamma R-mediated phagocytosis;ko04062//Chemokine signaling pathway	K08893;K08893;K08893	GO:0005634//nucleus;GO:0005737//cytoplasm;GO:0005764//lysosome;GO:0005794//Golgi apparatus;GO:0005829//cytosol;GO:0005856//cytoskeleton;GO:0005884//actin filament;GO:0005886//plasma membrane;GO:0005901//caveola;GO:0005925//focal adhesion;GO:0016020//membrane;GO:0030054//cell junction;GO:0030133//transport vesicle;GO:0031234//extrinsic component of cytoplasmic side of plasma membrane;GO:0031410//c…	GO:0000166//nucleotide binding;GO:0001784//phosphotyrosine binding;GO:0004672//protein kinase activity;GO:0004712//protein serine/threonine/tyrosine kinase activity;GO:0004713//protein tyrosine kinase activity;GO:0004715//non-membrane spanning protein tyrosine kinase activity;GO:0005102//receptor binding;GO:0005515//protein binding;GO:0005524//ATP binding;GO:0016301//kinase activity;GO:0016740//t…	GO:0002376//immune system process;GO:0006468//protein phosphorylation;GO:0006887//exocytosis;GO:0006909//phagocytosis;GO:0006954//inflammatory response;GO:0007169//transmembrane receptor protein tyrosine kinase signaling pathway;GO:0008284//positive regulation of cell proliferation;GO:0008360//regulation of cell shape;GO:0016310//phosphorylation;GO:0018108//peptidyl-tyrosine phosphorylation;GO:00…	--
ENSMUSG00000022385	109	296	165	3	4	9	3.69	7.53	4.47	0.10	0.10	0.22	5.23	0.14	-5.22331221418934	8.71734684786036e-22	7.52008032184747e-20	Gtse1	G two S phase expressed protein 1 [Source:MGI Symbol;Acc:MGI:1352755]	Cellular Processes	Cell growth and death	ko04115//p53 signaling pathway	K10129	GO:0005737//cytoplasm;GO:0005856//cytoskeleton;GO:0005874//microtubule;GO:0005881//cytoplasmic microtubule;GO:0015630//microtubule cytoskeleton	GO:0008017//microtubule binding	-	--
ENSMUSG00000032661	118	294	462	4	2	8	2.25	4.21	7.06	0.30	0.03	0.13	4.50666666666667	0.153333333333333	-4.87731748022518	9.27130022748746e-22	7.95950039241555e-20	Oas3	2'-5' oligoadenylate synthetase 3 [Source:MGI Symbol;Acc:MGI:2180850]	Human Diseases;Human Diseases;Human Diseases;Organismal Systems;Human Diseases;Human Diseases;Human Diseases	Infectious disease: viral;Infectious disease: viral;Infectious disease: viral;Immune system;Infectious disease: viral;Infectious disease: viral;Infectious disease: viral	ko05168//Herpes simplex virus 1 infection;ko05171//Coronavirus disease - COVID-19;ko05169//Epstein-Barr virus infection;ko04621//NOD-like receptor signaling pathway;ko05164//Influenza A;ko05160//Hepatitis C;ko05162//Measles	K14216;K14216;K14216;K14216;K14216;K14216;K14216	GO:0005634//nucleus;GO:0005654//nucleoplasm;GO:0005737//cytoplasm;GO:0005829//cytosol;GO:0005886//plasma membrane;GO:0016020//membrane	GO:0000166//nucleotide binding;GO:0001730//2'-5'-oligoadenylate synthetase activity;GO:0003723//RNA binding;GO:0003725//double-stranded RNA binding;GO:0005524//ATP binding;GO:0016740//transferase activity;GO:0016779//nucleotidyltransferase activity;GO:0046872//metal ion binding	GO:0002376//immune system process;GO:0009615//response to virus;GO:0032728//positive regulation of interferon-beta production;GO:0032760//positive regulation of tumor necrosis factor production;GO:0035395//negative regulation of chemokine (C-X-C motif) ligand 9 production;GO:0039529//RIG-I signaling pathway;GO:0039530//MDA-5 signaling pathway;GO:0042742//defense response to bacterium;GO:0045071//…	--
ENSMUSG00000003484	498	228	283	4	1	9	26.30	9.06	11.99	0.37	0.04	0.34	15.7833333333333	0.25	-5.98033001985986	9.65723455019157e-22	8.25115968242922e-20	Cyp4f3	cytochrome P450, family 4, subfamily f, polypeptide 18 [Source:MGI Symbol;Acc:MGI:1919304]	-	-	-	-	GO:0005783//endoplasmic reticulum;GO:0005789//endoplasmic reticulum membrane;GO:0016020//membrane;GO:0016021//integral component of membrane;GO:0043231//intracellular membrane-bounded organelle	GO:0004497//monooxygenase activity;GO:0005506//iron ion binding;GO:0008391//arachidonic acid monooxygenase activity;GO:0016491//oxidoreductase activity;GO:0016705//oxidoreductase activity, acting on paired donors, with incorporation or reduction of molecular oxygen;GO:0020037//heme binding;GO:0046872//metal ion binding;GO:0050051//leukotriene-B4 20-monooxygenase activity;GO:0097258//20-hydroxy-le…	GO:0006629//lipid metabolic process;GO:0010430//fatty acid omega-oxidation;GO:0019369//arachidonic acid metabolic process;GO:0036101//leukotriene B4 catabolic process;GO:0036102//leukotriene B4 metabolic process;GO:0042361//menaquinone catabolic process;GO:0042376//phylloquinone catabolic process;GO:0097267//omega-hydroxylase P450 pathway;GO:2001302//lipoxin A4 metabolic process;GO:2001304//lipox…	--
ENSMUSG00000033952	117	371	202	1	3	8	1.33	2.54	1.70	0.01	0.03	0.06	1.85666666666667	0.0333333333333333	-5.79960542245267	1.39171112777116e-21	1.18341836231474e-19	Aspm	abnormal spindle microtubule assembly [Source:MGI Symbol;Acc:MGI:1334448]	-	-	-	-	GO:0000922//spindle pole;GO:0005634//nucleus;GO:0005737//cytoplasm;GO:0005813//centrosome;GO:0005819//spindle;GO:0005856//cytoskeleton;GO:0005874//microtubule;GO:0016324//apical plasma membrane;GO:0030496//midbody;GO:0036449//microtubule minus-end;GO:0072687//meiotic spindle;GO:0097431//mitotic spindle pole	GO:0005515//protein binding;GO:0005516//calmodulin binding	GO:0001764//neuron migration;GO:0002052//positive regulation of neuroblast proliferation;GO:0007049//cell cycle;GO:0007051//spindle organization;GO:0007283//spermatogenesis;GO:0007420//brain development;GO:0008584//male gonad development;GO:0021873//forebrain neuroblast division;GO:0021987//cerebral cortex development;GO:0045665//negative regulation of neuron differentiation;GO:0045769//negative …	--
ENSMUSG00000002204	201	192	250	8	2	14	11.58	8.32	11.86	0.46	0.08	0.57	10.5866666666667	0.37	-4.83857933079286	1.52758122817674e-21	1.292797061211e-19	Napsa	napsin A aspartic peptidase [Source:MGI Symbol;Acc:MGI:109365]	Cellular Processes	Transport and catabolism	ko04142//Lysosome	K08565	GO:0005576//extracellular region;GO:0005615//extracellular space;GO:0005764//lysosome;GO:0097208//alveolar lamellar body	GO:0004175//endopeptidase activity;GO:0004190//aspartic-type endopeptidase activity;GO:0008233//peptidase activity;GO:0016787//hydrolase activity	GO:0006508//proteolysis;GO:0033619//membrane protein proteolysis;GO:0043129//surfactant homeostasis	--
ENSMUSG00000027639	815	1358	1216	303	355	441	29.23	37.75	36.60	10.87	9.85	11.99	34.5266666666667	10.9033333333333	-1.66294179904808	1.70415866328957e-21	1.43543213445103e-19	Samhd1	SAM domain and HD domain, 1 [Source:MGI Symbol;Acc:MGI:1927468]	Human Diseases	Infectious disease: viral	ko05170//Human immunodeficiency virus 1 infection	K22544	GO:0005634//nucleus;GO:0005654//nucleoplasm;GO:0005694//chromosome;GO:0005886//plasma membrane;GO:0035861//site of double-strand break;GO:0097197//tetraspanin-enriched microdomain	GO:0000166//nucleotide binding;GO:0003676//nucleic acid binding;GO:0003697//single-stranded DNA binding;GO:0003723//RNA binding;GO:0003824//catalytic activity;GO:0004540//ribonuclease activity;GO:0005515//protein binding;GO:0005525//GTP binding;GO:0008270//zinc ion binding;GO:0008832//dGTPase activity;GO:0016787//hydrolase activity;GO:0016793//triphosphoric monoester hydrolase activity;GO:0032567…	GO:0000724//double-strand break repair via homologous recombination;GO:0002376//immune system process;GO:0006203//dGTP catabolic process;GO:0006260//DNA replication;GO:0006281//DNA repair;GO:0006974//cellular response to DNA damage stimulus;GO:0008152//metabolic process;GO:0009264//deoxyribonucleotide catabolic process;GO:0016446//somatic hypermutation of immunoglobulin genes;GO:0045087//innate i…	--
ENSMUSG00000018819	1155	1109	997	150	178	267	73.64	50.84	51.37	10.14	9.26	13.10	58.6166666666667	10.8333333333333	-2.4358337117095	2.32474270672036e-21	1.94896387389227e-19	Lsp1	lymphocyte specific 1 [Source:MGI Symbol;Acc:MGI:96832]	Human Diseases;Organismal Systems	Infectious disease: bacterial;Immune system	ko05152//Tuberculosis;ko04625//C-type lectin receptor signaling pathway	K14957;K14957	GO:0005886//plasma membrane;GO:0016020//membrane	GO:0003779//actin binding;GO:0008092//cytoskeletal protein binding	GO:0006915//apoptotic process;GO:0006935//chemotaxis;GO:0006952//defense response;GO:0007010//cytoskeleton organization;GO:0007165//signal transduction;GO:0098761//cellular response to interleukin-7	--
ENSMUSG00000022945	134	375	218	7	11	20	6.27	13.28	8.46	0.32	0.44	0.67	9.33666666666667	0.476666666666667	-4.29185493129612	2.66449608659424e-21	2.22336012235109e-19	Chaf1b	chromatin assembly factor 1, subunit B (p60) [Source:MGI Symbol;Acc:MGI:1314881]	-	-	-	-	GO:0000785//chromatin;GO:0005634//nucleus;GO:0005654//nucleoplasm;GO:0005737//cytoplasm;GO:0032991//macromolecular complex;GO:0033186//CAF-1 complex	GO:0005515//protein binding	GO:0006260//DNA replication;GO:0006281//DNA repair;GO:0006334//nucleosome assembly;GO:0006335//DNA replication-dependent nucleosome assembly;GO:0006974//cellular response to DNA damage stimulus;GO:0007049//cell cycle;GO:0031497//chromatin assembly	--
ENSMUSG00000038147	1816	818	843	28	17	62	66.66	23.31	25.37	1.16	0.33	1.48	38.4466666666667	0.99	-5.27928618625636	2.84348087170835e-21	2.36167618260912e-19	Cd84	CD84 antigen [Source:MGI Symbol;Acc:MGI:1336885]	-	-	-	-	GO:0005886//plasma membrane;GO:0016020//membrane;GO:0016021//integral component of membrane;GO:0043231//intracellular membrane-bounded organelle	GO:0042802//identical protein binding	GO:0032685//negative regulation of granulocyte macrophage colony-stimulating factor production;GO:0032701//negative regulation of interleukin-18 production;GO:0033004//negative regulation of mast cell activation;GO:0043305//negative regulation of mast cell degranulation;GO:2001256//regulation of store-operated calcium entry	--
ENSMUSG00000049092	277	565	334	53	67	78	7.24	10.08	6.20	1.38	1.05	1.37	7.84	1.26666666666667	-2.62981673650541	3.29838056977574e-21	2.72681397381877e-19	Gpr137c	G protein-coupled receptor 137C [Source:MGI Symbol;Acc:MGI:1917963]	-	-	-	-	GO:0005764//lysosome;GO:0005765//lysosomal membrane;GO:0016020//membrane;GO:0016021//integral component of membrane	GO:0003674//molecular_function	GO:1904263//positive regulation of TORC1 signaling	--
ENSMUSG00000078945	171	158	166	5	11	16	3.25	2.26	2.53	0.10	0.15	0.22	2.68	0.156666666666667	-4.09646283950129	3.67011196167536e-21	3.0201469723335e-19	Naip2	NLR family, apoptosis inhibitory protein 2 [Source:MGI Symbol;Acc:MGI:1298226]	Human Diseases;Organismal Systems;Human Diseases	Infectious disease: bacterial;Immune system;Infectious disease: bacterial	ko05132//Salmonella infection;ko04621//NOD-like receptor signaling pathway;ko05134//Legionellosis	K12807;K12807;K12807	GO:0072557//IPAF inflammasome complex	GO:0000166//nucleotide binding;GO:0005515//protein binding;GO:0005524//ATP binding;GO:0043027//cysteine-type endopeptidase inhibitor activity involved in apoptotic process;GO:0046872//metal ion binding	GO:0002376//immune system process;GO:0006915//apoptotic process;GO:0006954//inflammatory response;GO:0010804//negative regulation of tumor necrosis factor-mediated signaling pathway;GO:0016045//detection of bacterium;GO:0042742//defense response to bacterium;GO:0042981//regulation of apoptotic process;GO:0043066//negative regulation of apoptotic process;GO:0043154//negative regulation of cysteine…	--
ENSMUSG00000027995	624	407	458	30	35	61	18.61	9.13	10.96	0.88	0.74	1.29	12.9	0.97	-3.73324250812349	4.47865026278555e-21	3.66858980470466e-19	Tlr2	toll-like receptor 2 [Source:MGI Symbol;Acc:MGI:1346060]	Human Diseases;Environmental Information Processing;Human Diseases;Human Diseases;Organismal Systems;Human Diseases;Cellular Processes;Human Diseases;Human Diseases;Human Diseases;Human Diseases;Human Diseases;Human Diseases;Human Diseases;Human Diseases;Human Diseases;Human Diseases;Human Diseases;Organismal Systems;Human Diseases;Human Diseases;Human Diseases;Human Diseases	Infectious disease: viral;Signal transduction;Infectious disease: viral;Infectious disease: viral;Immune system;Infectious disease: bacterial;Transport and catabolism;Infectious disease: bacterial;Infectious disease: viral;Infectious disease: parasitic;Cardiovascular disease;Immune disease;Cancer: overview;Infectious disease: parasitic;Infectious disease: viral;Infectious disease: viral;Infectiou…	ko05168//Herpes simplex virus 1 infection;ko04151//PI3K-Akt signaling pathway;ko05171//Coronavirus disease - COVID-19;ko05169//Epstein-Barr virus infection;ko04613//Neutrophil extracellular trap formation;ko05152//Tuberculosis;ko04145//Phagosome;ko05132//Salmonella infection;ko05170//Human immunodeficiency virus 1 infection;ko05146//Amoebiasis;ko05417//Lipid and atherosclerosis;ko05323//Rheumatoi…	K10159;K10159;K10159;K10159;K10159;K10159;K10159;K10159;K10159;K10159;K10159;K10159;K10159;K10159;K10159;K10159;K10159;K10159;K10159;K10159;K10159;K10159;K10159	GO:0005737//cytoplasm;GO:0005794//Golgi apparatus;GO:0005886//plasma membrane;GO:0005887//integral component of plasma membrane;GO:0009986//cell surface;GO:0016020//membrane;GO:0016021//integral component of membrane;GO:0030670//phagocytic vesicle membrane;GO:0031226//intrinsic component of plasma membrane;GO:0031410//cytoplasmic vesicle;GO:0035354//Toll-like receptor 1-Toll-like receptor 2 prote…	GO:0001530//lipopolysaccharide binding;GO:0001540//beta-amyloid binding;GO:0003953//NAD+ nucleosidase activity;GO:0004888//transmembrane signaling receptor activity;GO:0005515//protein binding;GO:0035325//Toll-like receptor binding;GO:0038187//pattern recognition receptor activity;GO:0042497//triacyl lipopeptide binding;GO:0042802//identical protein binding;GO:0042834//peptidoglycan binding;GO:00…	GO:0001666//response to hypoxia;GO:0001774//microglial cell activation;GO:0001775//cell activation;GO:0001817//regulation of cytokine production;GO:0001819//positive regulation of cytokine production;GO:0002224//toll-like receptor signaling pathway;GO:0002237//response to molecule of bacterial origin;GO:0002376//immune system process;GO:0002755//MyD88-dependent toll-like receptor signaling pathwa…	--
ENSMUSG00000089774	1298	1559	1553	3288	3694	3702	10.69	9.66	10.26	26.75	21.48	21.55	10.2033333333333	23.26	1.18881055266739	6.47243388109468e-21	5.27754574496382e-19	Slc5a3	solute carrier family 5 (inositol transporters), member 3 [Source:MGI Symbol;Acc:MGI:1858226]	-	-	-	-	GO:0005886//plasma membrane;GO:0008076//voltage-gated potassium channel complex;GO:0016020//membrane;GO:0016021//integral component of membrane;GO:0048471//perinuclear region of cytoplasm	GO:0005412//glucose:sodium symporter activity;GO:0005515//protein binding;GO:0015293//symporter activity;GO:0015459//potassium channel regulator activity;GO:0022857//transmembrane transporter activity;GO:0044325//ion channel binding	GO:0006020//inositol metabolic process;GO:0006811//ion transport;GO:0006814//sodium ion transport;GO:0007422//peripheral nervous system development;GO:0015798//myo-inositol transport;GO:0032409//regulation of transporter activity;GO:0043085//positive regulation of catalytic activity;GO:0043576//regulation of respiratory gaseous exchange;GO:0055085//transmembrane transport;GO:1903428//positive reg…	--
ENSMUSG00000073411	18828	33879	26830	8320	8677	9561	826.00	1119.11	944.21	359.71	268.57	295.24	963.106666666667	307.84	-1.64551488507243	6.96810744886847e-21	5.65588612338383e-19	H2-D1	histocompatibility 2, D region locus 1 [Source:MGI Symbol;Acc:MGI:95896]	Human Diseases;Human Diseases;Human Diseases;Cellular Processes;Cellular Processes;Human Diseases;Human Diseases;Human Diseases;Human Diseases;Human Diseases;Human Diseases;Human Diseases;Human Diseases;Cellular Processes;Environmental Information Processing;Organismal Systems;Human Diseases;Human Diseases	Infectious disease: viral;Infectious disease: viral;Infectious disease: viral;Transport and catabolism;Transport and catabolism;Infectious disease: viral;Infectious disease: viral;Infectious disease: viral;Infectious disease: viral;Cancer: overview;Cardiovascular disease;Immune disease;Immune disease;Cell growth and death;Signaling molecules and interaction;Immune system;Endocrine and metabolic d…	ko05168//Herpes simplex virus 1 infection;ko05169//Epstein-Barr virus infection;ko05165//Human papillomavirus infection;ko04145//Phagosome;ko04144//Endocytosis;ko05163//Human cytomegalovirus infection;ko05166//Human T-cell leukemia virus 1 infection;ko05170//Human immunodeficiency virus 1 infection;ko05167//Kaposi sarcoma-associated herpesvirus infection;ko05203//Viral carcinogenesis;ko05416//Vir…	K06751;K06751;K06751;K06751;K06751;K06751;K06751;K06751;K06751;K06751;K06751;K06751;K06751;K06751;K06751;K06751;K06751;K06751	GO:0000139//Golgi membrane;GO:0005615//extracellular space;GO:0005765//lysosomal membrane;GO:0005769//early endosome;GO:0005783//endoplasmic reticulum;GO:0005794//Golgi apparatus;GO:0005797//Golgi medial cisterna;GO:0005886//plasma membrane;GO:0009897//external side of plasma membrane;GO:0009986//cell surface;GO:0016020//membrane;GO:0016021//integral component of membrane;GO:0030670//phagocytic v…	GO:0005102//receptor binding;GO:0005515//protein binding;GO:0030881//beta-2-microglobulin binding;GO:0042288//MHC class I protein binding;GO:0042605//peptide antigen binding;GO:0042608//T cell receptor binding;GO:0042610//CD8 receptor binding;GO:0042802//identical protein binding;GO:0042803//protein homodimerization activity;GO:0046703//natural killer cell lectin-like receptor binding;GO:0046978/…	GO:0001916//positive regulation of T cell mediated cytotoxicity;GO:0002376//immune system process;GO:0002474//antigen processing and presentation of peptide antigen via MHC class I;GO:0002476//antigen processing and presentation of endogenous peptide antigen via MHC class Ib;GO:0002485//antigen processing and presentation of endogenous peptide antigen via MHC class I via ER pathway, TAP-dependent…	--
ENSMUSG00000020737	2192	3361	2355	749	815	977	143.31	165.29	123.50	48.36	37.62	45.13	144.033333333333	43.7033333333333	-1.72058750417644	7.4046488517809e-21	5.98302328263582e-19	Jpt1	Jupiter microtubule associated homolog 1 [Source:MGI Symbol;Acc:MGI:1096361]	-	-	-	-	GO:0005634//nucleus;GO:0005654//nucleoplasm;GO:0005730//nucleolus;GO:0005737//cytoplasm;GO:0031965//nuclear membrane	GO:0003674//molecular_function	GO:0008150//biological_process	--
ENSMUSG00000050410	245	726	388	31	52	52	13.23	30.44	16.80	1.83	1.92	2.13	20.1566666666667	1.96	-3.36233151881519	7.81217861499567e-21	6.28387718594494e-19	Tcf19	transcription factor 19 [Source:MGI Symbol;Acc:MGI:103180]	-	-	-	-	-	GO:0005515//protein binding	GO:0010468//regulation of gene expression	Others
ENSMUSG00000026395	1549	1328	1427	58	23	116	34.74	22.24	26.68	1.32	0.31	1.74	27.8866666666667	1.12333333333333	-4.63371750146218	7.89176218189459e-21	6.31942588708931e-19	Ptprc	protein tyrosine phosphatase, receptor type, C [Source:MGI Symbol;Acc:MGI:97810]	Human Diseases;Organismal Systems;Environmental Information Processing;Human Diseases;Organismal Systems	Infectious disease: bacterial;Immune system;Signaling molecules and interaction;Immune disease;Immune system	ko05132//Salmonella infection;ko04666//Fc gamma R-mediated phagocytosis;ko04514//Cell adhesion molecules;ko05340//Primary immunodeficiency;ko04660//T cell receptor signaling pathway	K06478;K06478;K06478;K06478;K06478	GO:0005886//plasma membrane;GO:0005887//integral component of plasma membrane;GO:0005925//focal adhesion;GO:0009897//external side of plasma membrane;GO:0009898//cytoplasmic side of plasma membrane;GO:0009986//cell surface;GO:0016020//membrane;GO:0016021//integral component of membrane;GO:0032059//bleb;GO:0045121//membrane raft;GO:0071944//cell periphery;GO:0098857//membrane microdomain	GO:0004721//phosphoprotein phosphatase activity;GO:0004725//protein tyrosine phosphatase activity;GO:0005102//receptor binding;GO:0005515//protein binding;GO:0008201//heparin binding;GO:0016787//hydrolase activity;GO:0016791//phosphatase activity;GO:0019901//protein kinase binding;GO:0030506//ankyrin binding;GO:0030507//spectrin binding;GO:0043395//heparan sulfate proteoglycan binding	GO:0001779//natural killer cell differentiation;GO:0001915//negative regulation of T cell mediated cytotoxicity;GO:0001916//positive regulation of T cell mediated cytotoxicity;GO:0001960//negative regulation of cytokine-mediated signaling pathway;GO:0002244//hematopoietic progenitor cell differentiation;GO:0002639//positive regulation of immunoglobulin production;GO:0002711//positive regulation o…	--
ENSMUSG00000070034	237	422	367	66	68	55	11.09	14.85	13.78	3.05	2.25	1.82	13.24	2.37333333333333	-2.47991647656198	8.29389396725015e-21	6.61178859701723e-19	Sp110	Sp110 nuclear body protein [Source:MGI Symbol;Acc:MGI:1923364]	-	-	-	-	GO:0005634//nucleus;GO:0005654//nucleoplasm	GO:0000981//RNA polymerase II transcription factor activity, sequence-specific DNA binding;GO:0003677//DNA binding	GO:0002376//immune system process;GO:0006357//regulation of transcription from RNA polymerase II promoter;GO:0006915//apoptotic process;GO:0009617//response to bacterium;GO:0043065//positive regulation of apoptotic process;GO:0045087//innate immune response	SAND
ENSMUSG00000037474	114	419	215	2	7	10	2.43	6.72	3.68	0.04	0.11	0.15	4.27666666666667	0.1	-5.41841485948117	8.34117674404714e-21	6.61992858304222e-19	Dtl	denticleless E3 ubiquitin protein ligase [Source:MGI Symbol;Acc:MGI:1924093]	-	-	-	-	GO:0005634//nucleus;GO:0005654//nucleoplasm;GO:0005694//chromosome;GO:0005730//nucleolus;GO:0005737//cytoplasm;GO:0005813//centrosome;GO:0005815//microtubule organizing center;GO:0005829//cytosol;GO:0005856//cytoskeleton;GO:0016020//membrane;GO:0031464//Cul4A-RING E3 ubiquitin ligase complex;GO:0031465//Cul4B-RING E3 ubiquitin ligase complex;GO:0031965//nuclear membrane;GO:0080008//Cul4-RING E3 u…	GO:0004842//ubiquitin-protein transferase activity;GO:0005515//protein binding;GO:0030674//protein binding, bridging	GO:0000209//protein polyubiquitination;GO:0006260//DNA replication;GO:0006511//ubiquitin-dependent protein catabolic process;GO:0006513//protein monoubiquitination;GO:0006974//cellular response to DNA damage stimulus;GO:0007095//mitotic G2 DNA damage checkpoint;GO:0009411//response to UV;GO:0010971//positive regulation of G2/M transition of mitotic cell cycle;GO:0016567//protein ubiquitination;GO…	--
ENSMUSG00000001123	1628	3644	2437	527	572	680	96.13	162.01	115.52	30.93	23.84	28.41	124.553333333333	27.7266666666667	-2.16741754255321	8.62398524991793e-21	6.81409312423825e-19	Lgals9	lectin, galactose binding, soluble 9 [Source:MGI Symbol;Acc:MGI:109496]	-	-	-	-	GO:0005576//extracellular region;GO:0005615//extracellular space;GO:0005634//nucleus;GO:0005737//cytoplasm;GO:0005829//cytosol	GO:0005102//receptor binding;GO:0005515//protein binding;GO:0016936//galactoside binding;GO:0019899//enzyme binding;GO:0030246//carbohydrate binding;GO:0043539//protein serine/threonine kinase activator activity;GO:0048030//disaccharide binding	GO:0001819//positive regulation of cytokine production;GO:0002376//immune system process;GO:0006935//chemotaxis;GO:0007157//heterophilic cell-cell adhesion via plasma membrane cell adhesion molecules;GO:0007565//female pregnancy;GO:0010628//positive regulation of gene expression;GO:0010629//negative regulation of gene expression;GO:0010862//positive regulation of pathway-restricted SMAD protein p…	--
ENSMUSG00000032254	141	696	316	7	7	16	4.19	17.26	8.34	0.25	0.15	0.37	9.93	0.256666666666667	-5.27382586755463	8.94584936509835e-21	7.03727013711723e-19	Kif23	kinesin family member 23 [Source:MGI Symbol;Acc:MGI:1919069]	Human Diseases	Cancer: overview	ko05206//MicroRNAs in cancer	K17387	GO:0005634//nucleus;GO:0005654//nucleoplasm;GO:0005737//cytoplasm;GO:0005813//centrosome;GO:0005819//spindle;GO:0005856//cytoskeleton;GO:0005871//kinesin complex;GO:0005874//microtubule;GO:0030496//midbody;GO:0045171//intercellular bridge;GO:0072686//mitotic spindle;GO:0090543//Flemming body;GO:0097149//centralspindlin complex	GO:0000166//nucleotide binding;GO:0003774//motor activity;GO:0003777//microtubule motor activity;GO:0005524//ATP binding;GO:0008017//microtubule binding;GO:0016887//ATPase activity	GO:0000281//mitotic cytokinesis;GO:0007018//microtubule-based movement;GO:0007049//cell cycle;GO:0032467//positive regulation of cytokinesis;GO:0051256//mitotic spindle midzone assembly;GO:0051301//cell division	--
ENSMUSG00000032501	660	1111	623	132	176	198	14.02	17.74	10.68	2.75	2.65	2.92	14.1466666666667	2.77333333333333	-2.35076922277368	9.80867324330752e-21	7.68217009235712e-19	Trib1	tribbles pseudokinase 1 [Source:MGI Symbol;Acc:MGI:2443397]	-	-	-	-	GO:0005634//nucleus;GO:0005737//cytoplasm	GO:0004672//protein kinase activity;GO:0004860//protein kinase inhibitor activity;GO:0005524//ATP binding;GO:0031434//mitogen-activated protein kinase kinase binding;GO:0031625//ubiquitin protein ligase binding;GO:0055106//ubiquitin-protein transferase regulator activity;GO:0061629//RNA polymerase II sequence-specific DNA binding transcription factor binding	GO:0006468//protein phosphorylation;GO:0006469//negative regulation of protein kinase activity;GO:0007254//JNK cascade;GO:0014912//negative regulation of smooth muscle cell migration;GO:0031665//negative regulation of lipopolysaccharide-mediated signaling pathway;GO:0032436//positive regulation of proteasomal ubiquitin-dependent protein catabolic process;GO:0032496//response to lipopolysaccharide…	--
ENSMUSG00000022534	185	189	215	5	0	0	5.59	4.39	5.34	0.17	0.00	0.00	5.10666666666667	0.0566666666666667	-6.49373774067462	1.06214501549585e-20	8.28241202694733e-19	Mefv	Mediterranean fever [Source:MGI Symbol;Acc:MGI:1859396]	Human Diseases;Organismal Systems	Infectious disease: bacterial;Immune system	ko05135//Yersinia infection;ko04621//NOD-like receptor signaling pathway	K12803;K12803	GO:0001726//ruffle;GO:0005634//nucleus;GO:0005654//nucleoplasm;GO:0005737//cytoplasm;GO:0005776//autophagosome;GO:0005829//cytosol;GO:0005856//cytoskeleton;GO:0005874//microtubule;GO:0005875//microtubule associated complex;GO:0030027//lamellipodium;GO:0031410//cytoplasmic vesicle;GO:0042995//cell projection;GO:0061702//inflammasome complex	GO:0003779//actin binding;GO:0008270//zinc ion binding;GO:0042802//identical protein binding;GO:0046872//metal ion binding;GO:0061630//ubiquitin protein ligase activity	GO:0002221//pattern recognition receptor signaling pathway;GO:0002376//immune system process;GO:0006954//inflammatory response;GO:0010468//regulation of gene expression;GO:0010508//positive regulation of autophagy;GO:0016567//protein ubiquitination;GO:0032651//regulation of interleukin-1 beta production;GO:0032691//negative regulation of interleukin-1 beta production;GO:0032695//negative regulati…	--
ENSMUSG00000001403	256	977	465	9	2	21	23.80	68.03	34.60	0.83	0.13	1.38	42.1433333333333	0.78	-5.75568649465086	1.09376449111746e-20	8.49189239908025e-19	Ube2c	ubiquitin-conjugating enzyme E2C [Source:MGI Symbol;Acc:MGI:1915862]	Genetic Information Processing	Folding, sorting and degradation	ko04120//Ubiquitin mediated proteolysis	K06688	GO:0000151//ubiquitin ligase complex;GO:0005634//nucleus;GO:0005680//anaphase-promoting complex;GO:0005829//cytosol;GO:0005886//plasma membrane	GO:0000166//nucleotide binding;GO:0004842//ubiquitin-protein transferase activity;GO:0005524//ATP binding;GO:0016740//transferase activity;GO:0044389//ubiquitin-like protein ligase binding;GO:0061631//ubiquitin conjugating enzyme activity	GO:0000209//protein polyubiquitination;GO:0006511//ubiquitin-dependent protein catabolic process;GO:0007049//cell cycle;GO:0010458//exit from mitosis;GO:0010994//free ubiquitin chain polymerization;GO:0016567//protein ubiquitination;GO:0030071//regulation of mitotic metaphase/anaphase transition;GO:0031145//anaphase-promoting complex-dependent proteasomal ubiquitin-dependent protein catabolic pro…	--
ENSMUSG00000044533	7597	11989	7501	2151	3082	3031	681.79	810.10	540.26	190.87	195.55	192.05	677.383333333333	192.823333333333	-1.81269284947763	1.20451739622872e-20	9.31128447811962e-19	Rps2	ribosomal protein S2 [Source:MGI Symbol;Acc:MGI:105110]	Human Diseases;Genetic Information Processing	Infectious disease: viral;Translation	ko05171//Coronavirus disease - COVID-19;ko03010//Ribosome	K02981;K02981	GO:0005654//nucleoplasm;GO:0005737//cytoplasm;GO:0005829//cytosol;GO:0005840//ribosome;GO:0015935//small ribosomal subunit;GO:0022626//cytosolic ribosome;GO:0022627//cytosolic small ribosomal subunit;GO:0045202//synapse;GO:1990904//ribonucleoprotein complex	GO:0003723//RNA binding;GO:0003729//mRNA binding;GO:0003735//structural constituent of ribosome;GO:0017134//fibroblast growth factor binding;GO:0019899//enzyme binding;GO:0044877//macromolecular complex binding	GO:0000028//ribosomal small subunit assembly;GO:0001731//formation of translation preinitiation complex;GO:0002181//cytoplasmic translation;GO:0006412//translation;GO:0051443//positive regulation of ubiquitin-protein transferase activity;GO:0071353//cellular response to interleukin-4	--
ENSMUSG00000030560	6687	6502	5515	1215	1441	1807	238.46	172.90	157.06	41.06	34.88	44.87	189.473333333333	40.27	-2.23421743894246	1.22621900642993e-20	9.43818655078415e-19	Ctsc	cathepsin C [Source:MGI Symbol;Acc:MGI:109553]	Cellular Processes;Cellular Processes	Cell growth and death;Transport and catabolism	ko04210//Apoptosis;ko04142//Lysosome	K01275;K01275	GO:0005615//extracellular space;GO:0005654//nucleoplasm;GO:0005737//cytoplasm;GO:0005764//lysosome;GO:0005783//endoplasmic reticulum;GO:0005794//Golgi apparatus;GO:0005813//centrosome;GO:0043231//intracellular membrane-bounded organelle	GO:0004197//cysteine-type endopeptidase activity;GO:0004252//serine-type endopeptidase activity;GO:0008233//peptidase activity;GO:0008234//cysteine-type peptidase activity;GO:0008239//dipeptidyl-peptidase activity;GO:0016505//peptidase activator activity involved in apoptotic process;GO:0016787//hydrolase activity;GO:0019902//phosphatase binding;GO:0031404//chloride ion binding;GO:0042802//identi…	GO:0001913//T cell mediated cytotoxicity;GO:0006508//proteolysis;GO:0006915//apoptotic process;GO:0007568//aging;GO:0010033//response to organic substance;GO:0031642//negative regulation of myelination;GO:0051603//proteolysis involved in cellular protein catabolic process;GO:1903052//positive regulation of proteolysis involved in cellular protein catabolic process;GO:1903980//positive regulation …	--
ENSMUSG00000028159	169	206	193	28	37	39	4.93	4.52	4.51	0.81	0.78	0.80	4.65333333333333	0.796666666666667	-2.5462164182289	1.47643693075087e-20	1.13153365976044e-18	Dapp1	dual adaptor for phosphotyrosine and 3-phosphoinositides 1 [Source:MGI Symbol;Acc:MGI:1347063]	Organismal Systems	Immune system	ko04662//B cell receptor signaling pathway	K12229	GO:0005737//cytoplasm;GO:0005886//plasma membrane;GO:0016020//membrane	GO:0005547//phosphatidylinositol-3,4,5-trisphosphate binding;GO:0043325//phosphatidylinositol-3,4-bisphosphate binding	-	--
ENSMUSG00000024795	175	384	211	25	29	35	7.58	7.72	6.71	0.92	0.62	0.71	7.33666666666667	0.75	-3.29016223867452	1.48452838105321e-20	1.13287279061826e-18	Kif20b	kinesin family member 20B [Source:MGI Symbol;Acc:MGI:2444576]	-	-	-	-	GO:0000922//spindle pole;GO:0005634//nucleus;GO:0005654//nucleoplasm;GO:0005730//nucleolus;GO:0005737//cytoplasm;GO:0005813//centrosome;GO:0005815//microtubule organizing center;GO:0005819//spindle;GO:0005829//cytosol;GO:0005856//cytoskeleton;GO:0005871//kinesin complex;GO:0005874//microtubule;GO:0015630//microtubule cytoskeleton;GO:0030424//axon;GO:0030426//growth cone;GO:0030496//midbody;GO:004…	GO:0000166//nucleotide binding;GO:0003774//motor activity;GO:0003777//microtubule motor activity;GO:0005515//protein binding;GO:0005524//ATP binding;GO:0008017//microtubule binding;GO:0008574//ATP-dependent microtubule motor activity, plus-end-directed;GO:0016887//ATPase activity;GO:0042803//protein homodimerization activity;GO:0050699//WW domain binding	GO:0001843//neural tube closure;GO:0007018//microtubule-based movement;GO:0007049//cell cycle;GO:0007088//regulation of mitotic nuclear division;GO:0008284//positive regulation of cell proliferation;GO:0032467//positive regulation of cytokinesis;GO:0035372//protein localization to microtubule;GO:0048812//neuron projection morphogenesis;GO:0051301//cell division;GO:0070201//regulation of establish…	--
ENSMUSG00000024981	1165	2253	1384	361	456	460	25.11	36.55	23.52	7.55	7.31	6.89	28.3933333333333	7.25	-1.96949932892688	1.52956934033384e-20	1.16227743448261e-18	Acsl5	acyl-CoA synthetase long-chain family member 5 [Source:MGI Symbol;Acc:MGI:1919129]	Metabolism;Organismal Systems;Organismal Systems;Cellular Processes;Organismal Systems;Metabolism;Metabolism;Cellular Processes;Metabolism	Global and overview maps;Environmental adaptation;Endocrine system;Transport and catabolism;Endocrine system;Global and overview maps;Lipid metabolism;Cell growth and death;Lipid metabolism	ko01100//Metabolic pathways;ko04714//Thermogenesis;ko03320//PPAR signaling pathway;ko04146//Peroxisome;ko04920//Adipocytokine signaling pathway;ko01212//Fatty acid metabolism;ko00071//Fatty acid degradation;ko04216//Ferroptosis;ko00061//Fatty acid biosynthesis	K01897;K01897;K01897;K01897;K01897;K01897;K01897;K01897;K01897	GO:0005654//nucleoplasm;GO:0005730//nucleolus;GO:0005739//mitochondrion;GO:0005741//mitochondrial outer membrane;GO:0005743//mitochondrial inner membrane;GO:0005783//endoplasmic reticulum;GO:0005789//endoplasmic reticulum membrane;GO:0005886//plasma membrane;GO:0016020//membrane;GO:0016021//integral component of membrane	GO:0000166//nucleotide binding;GO:0004467//long-chain fatty acid-CoA ligase activity;GO:0005524//ATP binding;GO:0016874//ligase activity;GO:0047676//arachidonate-CoA ligase activity	GO:0001676//long-chain fatty acid metabolic process;GO:0006629//lipid metabolic process;GO:0006631//fatty acid metabolic process;GO:0008610//lipid biosynthetic process;GO:0008654//phospholipid biosynthetic process;GO:0010747//positive regulation of plasma membrane long-chain fatty acid transport;GO:0010867//positive regulation of triglyceride biosynthetic process;GO:0015908//fatty acid transport;…	--
ENSMUSG00000029163	858	2233	1526	247	308	320	20.02	39.20	28.57	5.69	5.07	5.28	29.2633333333333	5.34666666666667	-2.4523824725458	1.70088801376849e-20	1.28698123990949e-18	Emilin1	elastin microfibril interfacer 1 [Source:MGI Symbol;Acc:MGI:1926189]	-	-	-	-	GO:0005576//extracellular region;GO:0005581//collagen trimer;GO:0005615//extracellular space;GO:0031012//extracellular matrix;GO:0034668//integrin alpha4-beta1 complex	GO:0005515//protein binding;GO:0030023//extracellular matrix constituent conferring elasticity;GO:0042802//identical protein binding;GO:0098640//integrin binding involved in cell-matrix adhesion	GO:0003180//aortic valve morphogenesis;GO:0007155//cell adhesion;GO:0007160//cell-matrix adhesion;GO:0008217//regulation of blood pressure;GO:0010628//positive regulation of gene expression;GO:0010629//negative regulation of gene expression;GO:0010811//positive regulation of cell-substrate adhesion;GO:0016477//cell migration;GO:0016525//negative regulation of angiogenesis;GO:0030194//positive reg…	--
ENSMUSG00000028859	479	222	217	2	4	10	13.48	4.74	4.83	0.06	0.08	0.20	7.68333333333333	0.113333333333333	-6.08308819406636	1.71818997844425e-20	1.29458727616367e-18	Csf3r	colony stimulating factor 3 receptor (granulocyte) [Source:MGI Symbol;Acc:MGI:1339755]	Human Diseases;Environmental Information Processing;Environmental Information Processing;Organismal Systems;Environmental Information Processing	Cancer: overview;Signal transduction;Signaling molecules and interaction;Immune system;Signal transduction	ko05200//Pathways in cancer;ko04151//PI3K-Akt signaling pathway;ko04060//Cytokine-cytokine receptor interaction;ko04640//Hematopoietic cell lineage;ko04630//JAK-STAT signaling pathway	K05061;K05061;K05061;K05061;K05061	GO:0005886//plasma membrane;GO:0009897//external side of plasma membrane;GO:0016020//membrane;GO:0016021//integral component of membrane;GO:0030666//endocytic vesicle membrane;GO:0043235//receptor complex	GO:0004896//cytokine receptor activity;GO:0005515//protein binding;GO:0019955//cytokine binding;GO:0051916//granulocyte colony-stimulating factor binding	GO:0007155//cell adhesion;GO:0019221//cytokine-mediated signaling pathway;GO:0030593//neutrophil chemotaxis;GO:0045637//regulation of myeloid cell differentiation	--
ENSMUSG00000037601	2148	3283	1934	561	618	590	110.56	126.38	80.31	30.68	21.49	20.78	105.75	24.3166666666667	-2.12064028081058	2.21422321812378e-20	1.66131865571581e-18	Nme1	NME/NM23 nucleoside diphosphate kinase 1 [Source:MGI Symbol;Acc:MGI:97355]	Metabolism;Metabolism;Metabolism;Metabolism	Global and overview maps;Nucleotide metabolism;Xenobiotics biodegradation and metabolism;Nucleotide metabolism	ko01100//Metabolic pathways;ko00230//Purine metabolism;ko00983//Drug metabolism - other enzymes;ko00240//Pyrimidine metabolism	K00940;K00940;K00940;K00940	GO:0005634//nucleus;GO:0005737//cytoplasm;GO:0005739//mitochondrion;GO:0005741//mitochondrial outer membrane;GO:0005813//centrosome;GO:0005829//cytosol;GO:0005882//intermediate filament;GO:0016020//membrane;GO:0032587//ruffle membrane;GO:0043209//myelin sheath;GO:0048471//perinuclear region of cytoplasm	GO:0000166//nucleotide binding;GO:0000287//magnesium ion binding;GO:0000977//RNA polymerase II regulatory region sequence-specific DNA binding;GO:0003697//single-stranded DNA binding;GO:0004536//deoxyribonuclease activity;GO:0004550//nucleoside diphosphate kinase activity;GO:0005524//ATP binding;GO:0005525//GTP binding;GO:0016301//kinase activity;GO:0016740//transferase activity;GO:0019215//inter…	GO:0002762//negative regulation of myeloid leukocyte differentiation;GO:0006165//nucleoside diphosphate phosphorylation;GO:0006183//GTP biosynthetic process;GO:0006228//UTP biosynthetic process;GO:0006231//dTMP biosynthetic process;GO:0006241//CTP biosynthetic process;GO:0006259//DNA metabolic process;GO:0006897//endocytosis;GO:0007399//nervous system development;GO:0007595//lactation;GO:0009117/…	--
ENSMUSG00000041827	192	416	436	35	57	49	7.91	12.90	14.41	1.46	1.70	1.43	11.74	1.53	-2.9398288504174	2.23694233536097e-20	1.67134222939501e-18	Oasl1	2'-5' oligoadenylate synthetase-like 1 [Source:MGI Symbol;Acc:MGI:2180849]	Human Diseases	Infectious disease: viral	ko05165//Human papillomavirus infection	K14608	GO:0005634//nucleus;GO:0005654//nucleoplasm;GO:0005730//nucleolus;GO:0005737//cytoplasm;GO:0005829//cytosol;GO:0016020//membrane	GO:0001730//2'-5'-oligoadenylate synthetase activity;GO:0003677//DNA binding;GO:0003723//RNA binding;GO:0003725//double-stranded RNA binding;GO:0005515//protein binding;GO:0016779//nucleotidyltransferase activity	GO:0002376//immune system process;GO:0009615//response to virus;GO:0045071//negative regulation of viral genome replication;GO:0045087//innate immune response;GO:0051607//defense response to virus;GO:0060700//regulation of ribonuclease activity;GO:0070106//interleukin-27-mediated signaling pathway;GO:1900246//positive regulation of RIG-I signaling pathway	--
ENSMUSG00000032518	4827	7439	4996	1693	2189	2173	302.59	343.59	249.54	108.46	96.68	95.07	298.573333333333	100.07	-1.57707578566947	2.37599816938886e-20	1.76784163794903e-18	Rpsa	ribosomal protein SA [Source:MGI Symbol;Acc:MGI:105381]	Human Diseases;Genetic Information Processing	Infectious disease: viral;Translation	ko05171//Coronavirus disease - COVID-19;ko03010//Ribosome	K02998;K02998	GO:0005604//basement membrane;GO:0005634//nucleus;GO:0005737//cytoplasm;GO:0005829//cytosol;GO:0005840//ribosome;GO:0005886//plasma membrane;GO:0015935//small ribosomal subunit;GO:0016020//membrane;GO:0022626//cytosolic ribosome;GO:0022627//cytosolic small ribosomal subunit;GO:0043025//neuronal cell body;GO:0045202//synapse	GO:0003735//structural constituent of ribosome;GO:0005055//laminin receptor activity;GO:0043022//ribosome binding;GO:0043236//laminin binding	GO:0000028//ribosomal small subunit assembly;GO:0002181//cytoplasmic translation;GO:0006412//translation;GO:0007155//cell adhesion;GO:0098609//cell-cell adhesion	--
ENSMUSG00000029177	204	704	363	26	35	40	15.62	41.67	23.19	2.11	1.69	2.19	26.8266666666667	1.99666666666667	-3.74800239701674	2.59208308761986e-20	1.92061525707999e-18	Cenpa	centromere protein A [Source:MGI Symbol;Acc:MGI:88375]	-	-	-	-	GO:0000775//chromosome, centromeric region;GO:0000776//kinetochore;GO:0000779//condensed chromosome, centromeric region;GO:0000786//nucleosome;GO:0000939//condensed chromosome inner kinetochore;GO:0005634//nucleus;GO:0005654//nucleoplasm;GO:0005694//chromosome;GO:0005721//pericentric heterochromatin;GO:0043505//CENP-A containing nucleosome	GO:0003677//DNA binding;GO:0046982//protein heterodimerization activity	GO:0000132//establishment of mitotic spindle orientation;GO:0000281//mitotic cytokinesis;GO:0051382//kinetochore assembly;GO:0061644//protein localization to CENP-A containing chromatin;GO:0071459//protein localization to chromosome, centromeric region	Others
ENSMUSG00000039518	179	454	290	33	31	23	6.01	11.46	7.81	1.09	0.73	0.55	8.42666666666667	0.79	-3.41503749927884	2.86219264116682e-20	2.11199066088082e-18	Cdsn	corneodesmosin [Source:MGI Symbol;Acc:MGI:3505689]	-	-	-	-	GO:0005576//extracellular region;GO:0030057//desmosome	GO:0042803//protein homodimerization activity	GO:0003336//corneocyte desquamation;GO:0043589//skin morphogenesis;GO:0098609//cell-cell adhesion	--
ENSMUSG00000026581	125	144	209	1	2	3	5.02	4.03	6.86	0.04	0.21	0.11	5.30333333333333	0.12	-5.46579311888873	2.99062188708121e-20	2.19767633899626e-18	Sell	selectin, lymphocyte [Source:MGI Symbol;Acc:MGI:98279]	Environmental Information Processing	Signaling molecules and interaction	ko04514//Cell adhesion molecules	K06495	GO:0005886//plasma membrane;GO:0005887//integral component of plasma membrane;GO:0009897//external side of plasma membrane;GO:0009986//cell surface;GO:0016020//membrane;GO:0016021//integral component of membrane	GO:0002020//protease binding;GO:0005509//calcium ion binding;GO:0005515//protein binding;GO:0030246//carbohydrate binding;GO:0046872//metal ion binding;GO:0050839//cell adhesion molecule binding;GO:0051861//glycolipid binding;GO:0070492//oligosaccharide binding	GO:0007155//cell adhesion;GO:0016339//calcium-dependent cell-cell adhesion via plasma membrane cell adhesion molecules;GO:0033198//response to ATP;GO:0042981//regulation of apoptotic process;GO:0050900//leukocyte migration;GO:0050901//leukocyte tethering or rolling;GO:0090023//positive regulation of neutrophil chemotaxis	--
ENSMUSG00000030187	129	138	173	0	2	5	6.45	5.26	7.17	0.00	0.07	0.18	6.29333333333333	0.0833333333333333	-6.23878685958712	3.30264005171921e-20	2.41701817227664e-18	Klra2	killer cell lectin-like receptor, subfamily A, member 2 [Source:MGI Symbol;Acc:MGI:101906]	-	-	-	-	GO:0005886//plasma membrane;GO:0016020//membrane;GO:0016021//integral component of membrane	-	-	--
ENSMUSG00000069793	217	939	533	33	27	38	4.61	13.85	9.09	0.63	0.41	0.75	9.18333333333333	0.596666666666667	-3.94402082619426	3.85942002145522e-20	2.81296584992351e-18	Slfn9	schlafen 9 [Source:MGI Symbol;Acc:MGI:2445121]	-	-	-	-	GO:0005634//nucleus;GO:0005654//nucleoplasm;GO:0005737//cytoplasm;GO:0005829//cytosol	GO:0000049//tRNA binding;GO:0000166//nucleotide binding;GO:0004518//nuclease activity;GO:0004519//endonuclease activity;GO:0004521//endoribonuclease activity;GO:0005524//ATP binding;GO:0008270//zinc ion binding;GO:0016787//hydrolase activity;GO:0016887//ATPase activity;GO:0046872//metal ion binding	GO:0016075//rRNA catabolic process;GO:0016078//tRNA catabolic process;GO:0051607//defense response to virus;GO:0090305//nucleic acid phosphodiester bond hydrolysis;GO:0090502//RNA phosphodiester bond hydrolysis, endonucleolytic	--
ENSMUSG00000034220	2301	4448	2153	469	669	614	49.53	72.02	37.18	9.97	10.16	9.35	52.91	9.82666666666667	-2.42876639403342	3.91783450808e-20	2.84393377279612e-18	Gpc1	glypican 1 [Source:MGI Symbol;Acc:MGI:1194891]	Human Diseases;Human Diseases	Cancer: overview;Cardiovascular disease	ko05205//Proteoglycans in cancer;ko05418//Fluid shear stress and atherosclerosis	K08107;K08107	GO:0005576//extracellular region;GO:0005615//extracellular space;GO:0005654//nucleoplasm;GO:0005768//endosome;GO:0005796//Golgi lumen;GO:0005829//cytosol;GO:0005886//plasma membrane;GO:0009986//cell surface;GO:0016020//membrane;GO:0031012//extracellular matrix;GO:0031225//anchored component of membrane;GO:0043025//neuronal cell body;GO:0045121//membrane raft;GO:0045202//synapse;GO:0046658//anchor…	GO:0005507//copper ion binding;GO:0017134//fibroblast growth factor binding;GO:0043236//laminin binding;GO:0070052//collagen V binding	GO:0009966//regulation of signal transduction;GO:0014037//Schwann cell differentiation;GO:0016477//cell migration;GO:0030200//heparan sulfate proteoglycan catabolic process;GO:0032288//myelin assembly;GO:0040037//negative regulation of fibroblast growth factor receptor signaling pathway;GO:2001016//positive regulation of skeletal muscle cell differentiation	--
ENSMUSG00000060002	643	966	952	2176	2258	2275	15.74	25.71	27.16	73.31	48.92	48.29	22.87	56.84	1.31345018883111	4.03855611031604e-20	2.91969621303293e-18	Chpt1	choline phosphotransferase 1 [Source:MGI Symbol;Acc:MGI:2384841]	Metabolism;Human Diseases;Metabolism;Metabolism;Metabolism	Global and overview maps;Cancer: overview;Lipid metabolism;Lipid metabolism;Metabolism of other amino acids	ko01100//Metabolic pathways;ko05231//Choline metabolism in cancer;ko00564//Glycerophospholipid metabolism;ko00565//Ether lipid metabolism;ko00440//Phosphonate and phosphinate metabolism	K00994;K00994;K00994;K00994;K00994	GO:0000139//Golgi membrane;GO:0005789//endoplasmic reticulum membrane;GO:0005794//Golgi apparatus;GO:0016020//membrane;GO:0016021//integral component of membrane	GO:0004142//diacylglycerol cholinephosphotransferase activity;GO:0016740//transferase activity;GO:0016780//phosphotransferase activity, for other substituted phosphate groups;GO:0046872//metal ion binding	GO:0006629//lipid metabolic process;GO:0006656//phosphatidylcholine biosynthetic process;GO:0006657//CDP-choline pathway;GO:0006663//platelet activating factor biosynthetic process;GO:0008654//phospholipid biosynthetic process;GO:0046474//glycerophospholipid biosynthetic process	--
ENSMUSG00000021190	18712	11018	8441	753	932	1466	871.07	386.68	315.47	35.16	31.06	48.85	524.406666666667	38.3566666666667	-3.77313677085219	4.06435546843856e-20	2.92649982257691e-18	Lgmn	legumain [Source:MGI Symbol;Acc:MGI:1330838]	Cellular Processes;Organismal Systems	Transport and catabolism;Immune system	ko04142//Lysosome;ko04612//Antigen processing and presentation	K01369;K01369	GO:0005576//extracellular region;GO:0005737//cytoplasm;GO:0005764//lysosome;GO:0005770//late endosome;GO:0045177//apical part of cell;GO:0048471//perinuclear region of cytoplasm	GO:0004197//cysteine-type endopeptidase activity;GO:0008233//peptidase activity;GO:0008234//cysteine-type peptidase activity;GO:0016787//hydrolase activity	GO:0003014//renal system process;GO:0006508//proteolysis;GO:0006624//vacuolar protein processing;GO:0007613//memory;GO:0008284//positive regulation of cell proliferation;GO:0008306//associative learning;GO:0010447//response to acidic pH;GO:0010629//negative regulation of gene expression;GO:0032801//receptor catabolic process;GO:0035729//cellular response to hepatocyte growth factor stimulus;GO:00…	--
ENSMUSG00000026029	718	1456	876	210	206	222	31.02	47.56	30.84	8.81	6.23	7.05	36.4733333333333	7.36333333333333	-2.3084111370273	4.30430538733441e-20	3.08682655829842e-18	Casp8	caspase 8 [Source:MGI Symbol;Acc:MGI:1261423]	Human Diseases;Human Diseases;Human Diseases;Human Diseases;Human Diseases;Human Diseases;Human Diseases;Human Diseases;Human Diseases;Human Diseases;Human Diseases;Human Diseases;Human Diseases;Human Diseases;Organismal Systems;Human Diseases;Human Diseases;Cellular Processes;Human Diseases;Human Diseases;Human Diseases;Human Diseases;Cellular Processes;Human Diseases;Environmental Information P…	Infectious disease: viral;Cancer: overview;Neurodegenerative disease;Neurodegenerative disease;Infectious disease: viral;Infectious disease: viral;Neurodegenerative disease;Infectious disease: bacterial;Infectious disease: bacterial;Infectious disease: viral;Infectious disease: viral;Infectious disease: viral;Cancer: overview;Cardiovascular disease;Immune system;Cardiovascular disease;Infectious …	ko05168//Herpes simplex virus 1 infection;ko05200//Pathways in cancer;ko05022//Pathways of neurodegeneration - multiple diseases;ko05010//Alzheimer disease;ko05169//Epstein-Barr virus infection;ko05165//Human papillomavirus infection;ko05016//Huntington disease;ko05152//Tuberculosis;ko05132//Salmonella infection;ko05163//Human cytomegalovirus infection;ko05170//Human immunodeficiency virus 1 infe…	K04398;K04398;K04398;K04398;K04398;K04398;K04398;K04398;K04398;K04398;K04398;K04398;K04398;K04398;K04398;K04398;K04398;K04398;K04398;K04398;K04398;K04398;K04398;K04398;K04398;K04398;K04398;K04398;K04398;K04398;K04398;K04398;K04398;K04398;K04398	GO:0005634//nucleus;GO:0005654//nucleoplasm;GO:0005737//cytoplasm;GO:0005739//mitochondrion;GO:0005829//cytosol;GO:0005886//plasma membrane;GO:0008303//caspase complex;GO:0030690//Noc1p-Noc2p complex;GO:0031264//death-inducing signaling complex;GO:0031265//CD95 death-inducing signaling complex;GO:0032991//macromolecular complex;GO:0043005//neuron projection;GO:0044297//cell body;GO:0045121//membr…	GO:0004175//endopeptidase activity;GO:0004197//cysteine-type endopeptidase activity;GO:0005123//death receptor binding;GO:0005164//tumor necrosis factor receptor binding;GO:0005515//protein binding;GO:0008233//peptidase activity;GO:0008234//cysteine-type peptidase activity;GO:0016787//hydrolase activity;GO:0031625//ubiquitin protein ligase binding;GO:0035877//death effector domain binding;GO:0042…	GO:0001525//angiogenesis;GO:0001817//regulation of cytokine production;GO:0001841//neural tube formation;GO:0006508//proteolysis;GO:0006915//apoptotic process;GO:0006919//activation of cysteine-type endopeptidase activity involved in apoptotic process;GO:0007507//heart development;GO:0008625//extrinsic apoptotic signaling pathway via death domain receptors;GO:0010941//regulation of cell death;GO:…	--
ENSMUSG00000022488	1515	939	889	59	49	121	29.02	13.53	13.60	1.11	0.67	1.64	18.7166666666667	1.14	-4.03721779240207	4.40727157838411e-20	3.1480259430082e-18	Nckap1l	NCK associated protein 1 like [Source:MGI Symbol;Acc:MGI:1926063]	Human Diseases;Cellular Processes	Infectious disease: bacterial;Cell motility	ko05132//Salmonella infection;ko04810//Regulation of actin cytoskeleton	K05750;K05750	GO:0005737//cytoplasm;GO:0005829//cytosol;GO:0016020//membrane;GO:0016021//integral component of membrane;GO:0031209//SCAR complex	GO:0005096//GTPase activator activity;GO:0030295//protein kinase activator activity;GO:0044877//macromolecular complex binding;GO:1904841//TORC2 complex binding	GO:0000902//cell morphogenesis;GO:0001782//B cell homeostasis;GO:0002262//myeloid cell homeostasis;GO:0002687//positive regulation of leukocyte migration;GO:0006935//chemotaxis;GO:0009410//response to xenobiotic stimulus;GO:0016043//cellular component organization;GO:0016477//cell migration;GO:0030011//maintenance of cell polarity;GO:0030031//cell projection assembly;GO:0030593//neutrophil chemot…	--
ENSMUSG00000038168	379	522	537	935	1272	1137	10.38	10.75	11.79	25.29	24.59	22.00	10.9733333333333	23.96	1.12662607308832	4.7011088019743e-20	3.34452987557191e-18	P3h2	prolyl 3-hydroxylase 2 [Source:MGI Symbol;Acc:MGI:2146663]	-	-	-	-	GO:0005604//basement membrane;GO:0005654//nucleoplasm;GO:0005783//endoplasmic reticulum;GO:0005794//Golgi apparatus;GO:0005829//cytosol;GO:0016529//sarcoplasmic reticulum;GO:0043231//intracellular membrane-bounded organelle	GO:0005506//iron ion binding;GO:0005515//protein binding;GO:0016491//oxidoreductase activity;GO:0016705//oxidoreductase activity, acting on paired donors, with incorporation or reduction of molecular oxygen;GO:0019797//procollagen-proline 3-dioxygenase activity;GO:0031418//L-ascorbic acid binding;GO:0046872//metal ion binding;GO:0051213//dioxygenase activity	GO:0008285//negative regulation of cell proliferation;GO:0019511//peptidyl-proline hydroxylation;GO:0032963//collagen metabolic process	--
ENSMUSG00000035683	122	399	215	0	8	8	3.71	9.13	5.25	0.00	0.17	0.17	6.03	0.113333333333333	-5.73351385137091	5.07196200666107e-20	3.59404863305344e-18	Melk	maternal embryonic leucine zipper kinase [Source:MGI Symbol;Acc:MGI:106924]	-	-	-	-	GO:0005737//cytoplasm;GO:0005886//plasma membrane;GO:0005938//cell cortex;GO:0016020//membrane	GO:0000166//nucleotide binding;GO:0004672//protein kinase activity;GO:0004674//protein serine/threonine kinase activity;GO:0004712//protein serine/threonine/tyrosine kinase activity;GO:0004713//protein tyrosine kinase activity;GO:0004715//non-membrane spanning protein tyrosine kinase activity;GO:0005509//calcium ion binding;GO:0005515//protein binding;GO:0005524//ATP binding;GO:0008289//lipid bin…	GO:0006468//protein phosphorylation;GO:0006915//apoptotic process;GO:0007049//cell cycle;GO:0008283//cell proliferation;GO:0008631//intrinsic apoptotic signaling pathway in response to oxidative stress;GO:0016310//phosphorylation;GO:0018108//peptidyl-tyrosine phosphorylation;GO:0030097//hemopoiesis;GO:0035556//intracellular signal transduction;GO:0043065//positive regulation of apoptotic process;…	--
ENSMUSG00000002289	4250	6689	5442	1519	1418	1989	176.79	210.57	183.68	62.87	41.10	58.72	190.346666666667	54.23	-1.81146623031266	5.48015450717235e-20	3.8679493689556e-18	Angptl4	angiopoietin-like 4 [Source:MGI Symbol;Acc:MGI:1888999]	Organismal Systems;Organismal Systems	Endocrine system;Digestive system	ko03320//PPAR signaling pathway;ko04979//Cholesterol metabolism	K08767;K08767	GO:0005576//extracellular region;GO:0005615//extracellular space	GO:0004857//enzyme inhibitor activity;GO:0005102//receptor binding;GO:0042802//identical protein binding	GO:0001525//angiogenesis;GO:0001666//response to hypoxia;GO:0006629//lipid metabolic process;GO:0009267//cellular response to starvation;GO:0043066//negative regulation of apoptotic process;GO:0043335//protein unfolding;GO:0045834//positive regulation of lipid metabolic process;GO:0051005//negative regulation of lipoprotein lipase activity;GO:0070328//triglyceride homeostasis;GO:2000352//negative…	--
ENSMUSG00000031875	1340	1854	1302	396	512	558	83.26	83.76	61.74	24.50	21.94	22.57	76.2533333333333	23.0033333333333	-1.7289574725623	5.77070626051217e-20	4.05698825566794e-18	Cmtm3	CKLF-like MARVEL transmembrane domain containing 3 [Source:MGI Symbol;Acc:MGI:2447162]	-	-	-	-	GO:0005615//extracellular space;GO:0005737//cytoplasm;GO:0005829//cytosol;GO:0016020//membrane;GO:0016021//integral component of membrane;GO:0031410//cytoplasmic vesicle;GO:0031965//nuclear membrane	GO:0005125//cytokine activity;GO:0005515//protein binding	GO:0001835//blastocyst hatching;GO:0006935//chemotaxis;GO:0007165//signal transduction;GO:0050861//positive regulation of B cell receptor signaling pathway	--
ENSMUSG00000015880	129	487	271	1	2	1	3.13	8.89	5.28	0.03	0.04	0.02	5.76666666666667	0.03	-7.58663132108178	5.93299129398565e-20	4.15472257006674e-18	NCAPG	non-SMC condensin I complex, subunit G [Source:MGI Symbol;Acc:MGI:1930197]	-	-	-	-	GO:0000779//condensed chromosome, centromeric region;GO:0000793//condensed chromosome;GO:0000794//condensed nuclear chromosome;GO:0000796//condensin complex;GO:0005694//chromosome;GO:0005737//cytoplasm	GO:0003674//molecular_function	GO:0007049//cell cycle;GO:0007076//mitotic chromosome condensation;GO:0030261//chromosome condensation;GO:0051301//cell division;GO:0051984//positive regulation of chromosome segregation	--
ENSMUSG00000061878	411	822	337	31	45	70	20.93	29.81	12.43	1.83	1.68	2.64	21.0566666666667	2.05	-3.36058125665381	6.07206542040286e-20	4.23550282078648e-18	Sphk1	sphingosine kinase 1 [Source:MGI Symbol;Acc:MGI:1316649]	Metabolism;Environmental Information Processing;Human Diseases;Environmental Information Processing;Organismal Systems;Environmental Information Processing;Environmental Information Processing;Environmental Information Processing;Metabolism	Global and overview maps;Signal transduction;Infectious disease: bacterial;Signal transduction;Immune system;Signal transduction;Signal transduction;Signal transduction;Lipid metabolism	ko01100//Metabolic pathways;ko04020//Calcium signaling pathway;ko05152//Tuberculosis;ko04072//Phospholipase D signaling pathway;ko04666//Fc gamma R-mediated phagocytosis;ko04371//Apelin signaling pathway;ko04071//Sphingolipid signaling pathway;ko04370//VEGF signaling pathway;ko00600//Sphingolipid metabolism	K04718;K04718;K04718;K04718;K04718;K04718;K04718;K04718;K04718	GO:0005634//nucleus;GO:0005737//cytoplasm;GO:0005768//endosome;GO:0005829//cytosol;GO:0005886//plasma membrane;GO:0005905//coated pit;GO:0008021//synaptic vesicle;GO:0010008//endosome membrane;GO:0016020//membrane;GO:0030054//cell junction;GO:0030139//endocytic vesicle;GO:0030424//axon;GO:0031901//early endosome membrane;GO:0043005//neuron projection;GO:0043231//intracellular membrane-bounded org…	GO:0000166//nucleotide binding;GO:0000287//magnesium ion binding;GO:0001727//lipid kinase activity;GO:0003677//DNA binding;GO:0003951//NAD+ kinase activity;GO:0005516//calmodulin binding;GO:0005524//ATP binding;GO:0008289//lipid binding;GO:0008481//sphinganine kinase activity;GO:0016301//kinase activity;GO:0016407//acetyltransferase activity;GO:0016740//transferase activity;GO:0017050//D-erythro-…	GO:0001568//blood vessel development;GO:0001934//positive regulation of protein phosphorylation;GO:0001956//positive regulation of neurotransmitter secretion;GO:0003376//sphingosine-1-phosphate signaling pathway;GO:0006473//protein acetylation;GO:0006629//lipid metabolic process;GO:0006665//sphingolipid metabolic process;GO:0006670//sphingosine metabolic process;GO:0006954//inflammatory response;…	--
ENSMUSG00000078453	396	577	340	72	66	58	45.46	46.24	29.05	8.69	4.95	4.35	40.25	5.99666666666667	-2.74675609735902	6.93386360117742e-20	4.81782110218775e-18	Abracl	ABRA C-terminal like [Source:MGI Symbol;Acc:MGI:1920362]	-	-	-	-	-	-	-	--
ENSMUSG00000025877	913	429	281	8	3	17	26.32	9.87	6.76	0.23	0.07	0.37	14.3166666666667	0.223333333333333	-6.00235322556806	9.04158742272051e-20	6.25797002354729e-18	Hk3	hexokinase 3 [Source:MGI Symbol;Acc:MGI:2670962]	Metabolism;Organismal Systems;Metabolism;Environmental Information Processing;Human Diseases;Metabolism;Metabolism;Organismal Systems;Human Diseases;Metabolism;Metabolism;Metabolism;Metabolism	Global and overview maps;Endocrine system;Global and overview maps;Signal transduction;Cancer: overview;Carbohydrate metabolism;Carbohydrate metabolism;Digestive system;Endocrine and metabolic disease;Carbohydrate metabolism;Carbohydrate metabolism;Carbohydrate metabolism;Biosynthesis of other secondary metabolites	ko01100//Metabolic pathways;ko04910//Insulin signaling pathway;ko01200//Carbon metabolism;ko04066//HIF-1 signaling pathway;ko05230//Central carbon metabolism in cancer;ko00010//Glycolysis / Gluconeogenesis;ko00520//Amino sugar and nucleotide sugar metabolism;ko04973//Carbohydrate digestion and absorption;ko04930//Type II diabetes mellitus;ko00051//Fructose and mannose metabolism;ko00500//Starch a…	K00844;K00844;K00844;K00844;K00844;K00844;K00844;K00844;K00844;K00844;K00844;K00844;K00844	GO:0005739//mitochondrion;GO:0005829//cytosol;GO:0032991//macromolecular complex	GO:0000166//nucleotide binding;GO:0003824//catalytic activity;GO:0004340//glucokinase activity;GO:0004396//hexokinase activity;GO:0005524//ATP binding;GO:0005536//glucose binding;GO:0008865//fructokinase activity;GO:0016301//kinase activity;GO:0016740//transferase activity;GO:0016773//phosphotransferase activity, alcohol group as acceptor;GO:0019158//mannokinase activity;GO:0019899//enzyme bindin…	GO:0001678//cellular glucose homeostasis;GO:0005975//carbohydrate metabolic process;GO:0006002//fructose 6-phosphate metabolic process;GO:0006096//glycolytic process;GO:0008152//metabolic process;GO:0016310//phosphorylation;GO:0019318//hexose metabolic process;GO:0046835//carbohydrate phosphorylation;GO:0051156//glucose 6-phosphate metabolic process;GO:1901299//negative regulation of hydrogen per…	--
ENSMUSG00000062901	849	1145	1085	1618	2139	2101	15.19	13.48	11.74	25.13	22.04	23.61	13.47	23.5933333333333	0.808629410241769	9.47174438512021e-20	6.53038376390315e-18	Klhl24	kelch-like 24 [Source:MGI Symbol;Acc:MGI:1923035]	-	-	-	-	GO:0005737//cytoplasm;GO:0005912//adherens junction;GO:0030054//cell junction;GO:0030057//desmosome;GO:0030424//axon;GO:0031463//Cul3-RING ubiquitin ligase complex;GO:0042995//cell projection;GO:0043204//perikaryon	GO:0005515//protein binding	GO:0016567//protein ubiquitination;GO:0045109//intermediate filament organization;GO:0051865//protein autoubiquitination;GO:2000312//regulation of kainate selective glutamate receptor activity	--
ENSMUSG00000060131	549	263	195	8	10	12	10.34	3.56	3.19	0.19	0.22	0.13	5.69666666666667	0.18	-4.98404917951267	9.54453800289155e-20	6.55526211990901e-18	ATP8B4	ATPase, class I, type 8B, member 4 [Source:MGI Symbol;Acc:MGI:1859664]	-	-	-	-	GO:0005794//Golgi apparatus;GO:0005802//trans-Golgi network;GO:0005886//plasma membrane;GO:0016020//membrane;GO:0016021//integral component of membrane;GO:1990531//Lem3p-Dnf1p complex	GO:0000166//nucleotide binding;GO:0000287//magnesium ion binding;GO:0005215//transporter activity;GO:0005524//ATP binding;GO:0016887//ATPase activity;GO:0046872//metal ion binding	GO:0007030//Golgi organization;GO:0015914//phospholipid transport;GO:0045332//phospholipid translocation	--
ENSMUSG00000029371	563	1144	631	0	0	1	32.13	49.12	28.89	0.00	0.00	0.04	36.7133333333333	0.0133333333333333	-11.4270508931509	1.06261818727943e-19	7.2701812146547e-18	Cxcl5	chemokine (C-X-C motif) ligand 5 [Source:MGI Symbol;Acc:MGI:1096868]	Environmental Information Processing;Human Diseases;Organismal Systems;Environmental Information Processing;Organismal Systems;Environmental Information Processing;Human Diseases	Signaling molecules and interaction;Immune disease;Immune system;Signal transduction;Immune system;Signaling molecules and interaction;Infectious disease: bacterial	ko04060//Cytokine-cytokine receptor interaction;ko05323//Rheumatoid arthritis;ko04062//Chemokine signaling pathway;ko04668//TNF signaling pathway;ko04657//IL-17 signaling pathway;ko04061//Viral protein interaction with cytokine and cytokine receptor;ko05133//Pertussis	K05506;K05506;K05506;K05506;K05506;K05506;K05506	GO:0005576//extracellular region;GO:0005615//extracellular space	GO:0005125//cytokine activity;GO:0008009//chemokine activity;GO:0042802//identical protein binding;GO:0045236//CXCR chemokine receptor binding	GO:0001776//leukocyte homeostasis;GO:0006935//chemotaxis;GO:0006952//defense response;GO:0006954//inflammatory response;GO:0006955//immune response;GO:0010976//positive regulation of neuron projection development;GO:0030593//neutrophil chemotaxis;GO:0031100//organ regeneration;GO:0032496//response to lipopolysaccharide;GO:0032642//regulation of chemokine production;GO:0042119//neutrophil activati…	--
ENSMUSG00000026979	249	160	160	4	11	8	5.47	2.16	3.47	0.07	0.12	0.11	3.7	0.1	-5.20945336562895	1.06709714109055e-19	7.27295940780687e-18	Psd4	pleckstrin and Sec7 domain containing 4 [Source:MGI Symbol;Acc:MGI:2674093]	Cellular Processes	Transport and catabolism	ko04144//Endocytosis	K12494	GO:0005886//plasma membrane;GO:0016020//membrane;GO:0032587//ruffle membrane;GO:0042995//cell projection	GO:0005085//guanyl-nucleotide exchange factor activity;GO:0008289//lipid binding	GO:0032012//regulation of ARF protein signal transduction;GO:0050790//regulation of catalytic activity	--
ENSMUSG00000017861	102	256	134	5	11	6	2.51	4.74	3.16	0.12	0.19	0.10	3.47	0.136666666666667	-4.66620234868133	1.14076030953148e-19	7.74545887730179e-18	Mybl2	myeloblastosis oncogene-like 2 [Source:MGI Symbol;Acc:MGI:101785]	Cellular Processes	Cell growth and death	ko04218//Cellular senescence	K21769	GO:0005634//nucleus;GO:0005654//nucleoplasm;GO:0031523//Myb complex	GO:0000978//RNA polymerase II core promoter proximal region sequence-specific DNA binding;GO:0000981//RNA polymerase II transcription factor activity, sequence-specific DNA binding;GO:0001228//transcriptional activator activity, RNA polymerase II transcription regulatory region sequence-specific binding;GO:0003677//DNA binding;GO:1990837//sequence-specific double-stranded DNA binding	GO:0000278//mitotic cell cycle;GO:0006355//regulation of transcription, DNA-templated;GO:0006357//regulation of transcription from RNA polymerase II promoter;GO:0043525//positive regulation of neuron apoptotic process;GO:0045944//positive regulation of transcription from RNA polymerase II promoter;GO:0090307//mitotic spindle assembly;GO:1990830//cellular response to leukemia inhibitory factor	MYB
ENSMUSG00000053158	718	724	468	92	99	102	23.40	18.23	11.88	2.87	2.24	2.20	17.8366666666667	2.43666666666667	-2.87186521764893	1.1644262774795e-19	7.87619698369374e-18	Fes	feline sarcoma oncogene [Source:MGI Symbol;Acc:MGI:95514]	Organismal Systems	Development and regeneration	ko04360//Axon guidance	K07527	GO:0005737//cytoplasm;GO:0005794//Golgi apparatus;GO:0005829//cytosol;GO:0005856//cytoskeleton;GO:0005886//plasma membrane;GO:0005925//focal adhesion;GO:0015630//microtubule cytoskeleton;GO:0016020//membrane;GO:0030054//cell junction;GO:0031234//extrinsic component of cytoplasmic side of plasma membrane;GO:0031410//cytoplasmic vesicle	GO:0000166//nucleotide binding;GO:0004672//protein kinase activity;GO:0004712//protein serine/threonine/tyrosine kinase activity;GO:0004713//protein tyrosine kinase activity;GO:0004715//non-membrane spanning protein tyrosine kinase activity;GO:0005102//receptor binding;GO:0005515//protein binding;GO:0005524//ATP binding;GO:0008017//microtubule binding;GO:0008289//lipid binding;GO:0016301//kinase …	GO:0001578//microtubule bundle formation;GO:0006468//protein phosphorylation;GO:0006935//chemotaxis;GO:0007098//centrosome cycle;GO:0007155//cell adhesion;GO:0007169//transmembrane receptor protein tyrosine kinase signaling pathway;GO:0008360//regulation of cell shape;GO:0010976//positive regulation of neuron projection development;GO:0016310//phosphorylation;GO:0018108//peptidyl-tyrosine phospho…	--
ENSMUSG00000058427	478	316	507	0	0	0	37.19	18.68	31.63	0.00	0.00	0.00	29.1666666666667	0.001	-14.8320328957733	1.20367712394809e-19	8.11096694427965e-18	Cxcl2	chemokine (C-X-C motif) ligand 2 [Source:MGI Symbol;Acc:MGI:1340094]	Environmental Information Processing;Human Diseases;Environmental Information Processing;Human Diseases;Human Diseases;Organismal Systems;Human Diseases;Organismal Systems;Human Diseases;Environmental Information Processing;Organismal Systems;Environmental Information Processing;Human Diseases	Signaling molecules and interaction;Infectious disease: parasitic;Signal transduction;Infectious disease: viral;Cardiovascular disease;Immune system;Immune disease;Immune system;Endocrine and metabolic disease;Signal transduction;Immune system;Signaling molecules and interaction;Infectious disease: bacterial	ko04060//Cytokine-cytokine receptor interaction;ko05146//Amoebiasis;ko04064//NF-kappa B signaling pathway;ko05167//Kaposi sarcoma-associated herpesvirus infection;ko05417//Lipid and atherosclerosis;ko04621//NOD-like receptor signaling pathway;ko05323//Rheumatoid arthritis;ko04062//Chemokine signaling pathway;ko04936//Alcoholic liver disease;ko04668//TNF signaling pathway;ko04657//IL-17 signaling …	K05505;K05505;K05505;K05505;K05505;K05505;K05505;K05505;K05505;K05505;K05505;K05505;K05505	GO:0005576//extracellular region;GO:0005615//extracellular space	GO:0005125//cytokine activity;GO:0008009//chemokine activity;GO:0045236//CXCR chemokine receptor binding	GO:0001975//response to amphetamine;GO:0002237//response to molecule of bacterial origin;GO:0006935//chemotaxis;GO:0006952//defense response;GO:0006954//inflammatory response;GO:0006955//immune response;GO:0007165//signal transduction;GO:0007204//positive regulation of cytosolic calcium ion concentration;GO:0009408//response to heat;GO:0010332//response to gamma radiation;GO:0030593//neutrophil c…	--
ENSMUSG00000036768	111	320	129	3	7	4	5.05	10.32	3.80	0.43	0.29	0.21	6.39	0.31	-4.36547581056012	1.26708508498877e-19	8.50614224159567e-18	Kif15	kinesin family member 15 [Source:MGI Symbol;Acc:MGI:1098258]	-	-	-	-	GO:0005737//cytoplasm;GO:0005819//spindle;GO:0005856//cytoskeleton;GO:0005871//kinesin complex;GO:0005874//microtubule	GO:0000166//nucleotide binding;GO:0003774//motor activity;GO:0003777//microtubule motor activity;GO:0005524//ATP binding;GO:0008017//microtubule binding;GO:0016887//ATPase activity	GO:0007018//microtubule-based movement;GO:1901673//regulation of mitotic spindle assembly	--
ENSMUSG00000045328	209	502	313	14	15	41	2.38	4.29	2.85	0.16	0.12	1.00	3.17333333333333	0.426666666666667	-2.89481776330794	1.4089091411182e-19	9.42280544305156e-18	Cenpe	centromere protein E [Source:MGI Symbol;Acc:MGI:1098230]	-	-	-	-	GO:0000775//chromosome, centromeric region;GO:0000776//kinetochore;GO:0000779//condensed chromosome, centromeric region;GO:0005634//nucleus;GO:0005694//chromosome;GO:0005828//kinetochore microtubule;GO:0005874//microtubule;GO:0015630//microtubule cytoskeleton;GO:0030496//midbody;GO:0043231//intracellular membrane-bounded organelle;GO:0045171//intercellular bridge;GO:0051233//spindle midzone;GO:00…	GO:0000166//nucleotide binding;GO:0003774//motor activity;GO:0003777//microtubule motor activity;GO:0005524//ATP binding;GO:0008017//microtubule binding;GO:0043515//kinetochore binding	GO:0000278//mitotic cell cycle;GO:0007018//microtubule-based movement;GO:0007052//mitotic spindle organization;GO:0007059//chromosome segregation;GO:0007079//mitotic chromosome movement towards spindle pole;GO:0007080//mitotic metaphase plate congression;GO:0030071//regulation of mitotic metaphase/anaphase transition;GO:0045860//positive regulation of protein kinase activity;GO:0051310//metaphase…	--
ENSMUSG00000025582	234	399	107	7	6	6	4.03	5.17	1.48	0.12	0.07	0.07	3.56	0.0866666666666667	-5.36025621354646	1.91257633420182e-19	1.27436102984484e-17	Nptx1	neuronal pentraxin 1 [Source:MGI Symbol;Acc:MGI:107811]	-	-	-	-	GO:0005737//cytoplasm;GO:0005739//mitochondrion;GO:0005886//plasma membrane;GO:0030133//transport vesicle;GO:0031410//cytoplasmic vesicle;GO:0043005//neuron projection;GO:0043083//synaptic cleft	GO:0046872//metal ion binding	GO:0006839//mitochondrial transport;GO:0035865//cellular response to potassium ion;GO:0043653//mitochondrial fragmentation involved in apoptotic process;GO:0060385//axonogenesis involved in innervation;GO:0071333//cellular response to glucose stimulus	--
ENSMUSG00000044258	1196	4947	2647	233	169	277	125.71	393.54	222.87	23.14	11.08	22.04	247.373333333333	18.7533333333333	-3.72147103016873	1.92452470444978e-19	1.27755530287582e-17	Ctla2a	cytotoxic T lymphocyte-associated protein 2 alpha [Source:MGI Symbol;Acc:MGI:88554]	-	-	-	-	GO:0005576//extracellular region;GO:0005615//extracellular space;GO:0005764//lysosome;GO:0030425//dendrite	GO:0004197//cysteine-type endopeptidase activity	GO:0010955//negative regulation of protein processing;GO:0045589//regulation of regulatory T cell differentiation;GO:0050728//negative regulation of inflammatory response;GO:0051603//proteolysis involved in cellular protein catabolic process	--
ENSMUSG00000045751	142	251	179	25	24	35	4.15	7.02	4.85	0.86	0.64	0.90	5.34	0.8	-2.73876783680019	1.97544982999275e-19	1.30650398571039e-17	Mms22l	MMS22-like, DNA repair protein [Source:MGI Symbol;Acc:MGI:2684980]	-	-	-	-	GO:0005634//nucleus;GO:0005654//nucleoplasm;GO:0005829//cytosol;GO:0035101//FACT complex;GO:0042555//MCM complex;GO:0043596//nuclear replication fork	GO:0003674//molecular_function	GO:0000724//double-strand break repair via homologous recombination;GO:0006281//DNA repair;GO:0006974//cellular response to DNA damage stimulus;GO:0031297//replication fork processing	--
ENSMUSG00000030144	1694	940	807	1	0	5	123.28	50.31	46.66	0.10	0.00	0.24	73.4166666666667	0.113333333333333	-9.3393915574448	2.23505334516344e-19	1.47274345330566e-17	Clec4d	C-type lectin domain family 4, member d [Source:MGI Symbol;Acc:MGI:1298389]	Organismal Systems	Immune system	ko04625//C-type lectin receptor signaling pathway	K10058	GO:0005886//plasma membrane;GO:0009897//external side of plasma membrane;GO:0016020//membrane;GO:0016021//integral component of membrane	GO:0005537//mannose binding;GO:0030246//carbohydrate binding;GO:0034987//immunoglobulin receptor binding;GO:0038187//pattern recognition receptor activity;GO:0046872//metal ion binding	GO:0002250//adaptive immune response;GO:0002292//T cell differentiation involved in immune response;GO:0002376//immune system process;GO:0006955//immune response;GO:0030887//positive regulation of myeloid dendritic cell activation;GO:0038094//Fc-gamma receptor signaling pathway;GO:0042742//defense response to bacterium;GO:0043123//positive regulation of I-kappaB kinase/NF-kappaB signaling;GO:0045…	--
ENSMUSG00000025130	9843	15979	12100	4382	5745	6211	309.28	377.66	304.96	135.99	127.45	137.89	330.633333333333	133.776666666667	-1.30540567661642	2.24874478014358e-19	1.47631748305235e-17	P4hb	prolyl 4-hydroxylase, beta polypeptide [Source:MGI Symbol;Acc:MGI:97464]	Genetic Information Processing	Folding, sorting and degradation	ko04141//Protein processing in endoplasmic reticulum	K09580	GO:0005783//endoplasmic reticulum;GO:0005788//endoplasmic reticulum lumen;GO:0005793//endoplasmic reticulum-Golgi intermediate compartment;GO:0005829//cytosol;GO:0005856//cytoskeleton;GO:0005886//plasma membrane;GO:0009897//external side of plasma membrane;GO:0016020//membrane;GO:0016222//procollagen-proline 4-dioxygenase complex;GO:0030027//lamellipodium;GO:0032991//macromolecular complex;GO:003…	GO:0003756//protein disulfide isomerase activity;GO:0003779//actin binding;GO:0004656//procollagen-proline 4-dioxygenase activity;GO:0005178//integrin binding;GO:0005515//protein binding;GO:0015035//protein disulfide oxidoreductase activity;GO:0016853//isomerase activity;GO:0016972//thiol oxidase activity;GO:0019899//enzyme binding;GO:0044877//macromolecular complex binding;GO:0046982//protein he…	GO:0006457//protein folding;GO:0018401//peptidyl-proline hydroxylation to 4-hydroxy-L-proline;GO:0034975//protein folding in endoplasmic reticulum;GO:0034976//response to endoplasmic reticulum stress;GO:0045785//positive regulation of cell adhesion;GO:0046598//positive regulation of viral entry into host cell;GO:0071456//cellular response to hypoxia;GO:0098761//cellular response to interleukin-7;…	--
ENSMUSG00000048865	759	504	454	18	19	56	15.18	7.58	7.28	0.36	0.27	0.79	10.0133333333333	0.473333333333333	-4.40292197800959	3.07228697775333e-19	2.00959078980737e-17	Arhgap30	Rho GTPase activating protein 30 [Source:MGI Symbol;Acc:MGI:2684948]	-	-	-	-	GO:0043231//intracellular membrane-bounded organelle	-	GO:0007165//signal transduction	--
ENSMUSG00000069910	116	233	120	4	12	5	4.16	6.29	3.45	0.14	0.30	0.13	4.63333333333333	0.19	-4.60797915344613	3.35798121962009e-19	2.18844783353124e-17	Spdl1	spindle apparatus coiled-coil protein 1 [Source:MGI Symbol;Acc:MGI:1917635]	-	-	-	-	GO:0000775//chromosome, centromeric region;GO:0000776//kinetochore;GO:0000922//spindle pole;GO:0000940//condensed chromosome outer kinetochore;GO:0005634//nucleus;GO:0005694//chromosome;GO:0005737//cytoplasm;GO:0005815//microtubule organizing center;GO:0005856//cytoskeleton	GO:0019899//enzyme binding;GO:0043515//kinetochore binding	GO:0000132//establishment of mitotic spindle orientation;GO:0007049//cell cycle;GO:0007080//mitotic metaphase plate congression;GO:0007094//mitotic spindle assembly checkpoint;GO:0016477//cell migration;GO:0034501//protein localization to kinetochore;GO:0051301//cell division	--
ENSMUSG00000031444	505	198	170	2	4	6	23.37	6.94	6.41	0.13	0.15	0.20	12.24	0.16	-6.25738784269265	3.63694900654073e-19	2.36163630581083e-17	F10	coagulation factor X [Source:MGI Symbol;Acc:MGI:103107]	Organismal Systems	Immune system	ko04610//Complement and coagulation cascades	K01314	GO:0005576//extracellular region;GO:0005615//extracellular space;GO:0005783//endoplasmic reticulum;GO:0016020//membrane;GO:0043231//intracellular membrane-bounded organelle	GO:0004252//serine-type endopeptidase activity;GO:0005509//calcium ion binding;GO:0005543//phospholipid binding;GO:0008233//peptidase activity;GO:0008236//serine-type peptidase activity;GO:0016787//hydrolase activity	GO:0006508//proteolysis;GO:0007596//blood coagulation;GO:0007599//hemostasis;GO:0031638//zymogen activation;GO:0050878//regulation of body fluid levels;GO:0051897//positive regulation of protein kinase B signaling	--
ENSMUSG00000024338	1192	1839	1546	508	545	674	91.39	106.02	96.90	39.90	28.68	37.29	98.1033333333333	35.29	-1.47504272673227	4.1129758853377e-19	2.66106559364041e-17	Psmb8	proteasome (prosome, macropain) subunit, beta type 8 (large multifunctional peptidase 7) [Source:MGI Symbol;Acc:MGI:1346527]	Genetic Information Processing	Folding, sorting and degradation	ko03050//Proteasome	K02740	GO:0000502//proteasome complex;GO:0005634//nucleus;GO:0005654//nucleoplasm;GO:0005737//cytoplasm;GO:0005829//cytosol;GO:0005839//proteasome core complex;GO:0019774//proteasome core complex, beta-subunit complex;GO:1990111//spermatoproteasome complex	GO:0004175//endopeptidase activity;GO:0004298//threonine-type endopeptidase activity;GO:0005515//protein binding;GO:0008233//peptidase activity;GO:0016787//hydrolase activity	GO:0002376//immune system process;GO:0006508//proteolysis;GO:0010498//proteasomal protein catabolic process;GO:0019882//antigen processing and presentation;GO:0030154//cell differentiation;GO:0045444//fat cell differentiation;GO:0051603//proteolysis involved in cellular protein catabolic process;GO:0052548//regulation of endopeptidase activity	--
ENSMUSG00000030748	3818	4897	2276	200	236	541	85.11	80.10	40.90	4.36	3.63	8.26	68.7033333333333	5.41666666666667	-3.66490287968468	4.38353492405655e-19	2.82587664761292e-17	Il4r	interleukin 4 receptor, alpha [Source:MGI Symbol;Acc:MGI:105367]	Human Diseases;Environmental Information Processing;Environmental Information Processing;Organismal Systems;Environmental Information Processing;Organismal Systems;Organismal Systems;Human Diseases	Cancer: overview;Signal transduction;Signaling molecules and interaction;Immune system;Signal transduction;Immune system;Immune system;Immune disease	ko05200//Pathways in cancer;ko04151//PI3K-Akt signaling pathway;ko04060//Cytokine-cytokine receptor interaction;ko04640//Hematopoietic cell lineage;ko04630//JAK-STAT signaling pathway;ko04659//Th17 cell differentiation;ko04658//Th1 and Th2 cell differentiation;ko05321//Inflammatory bowel disease	K05071;K05071;K05071;K05071;K05071;K05071;K05071;K05071	GO:0005576//extracellular region;GO:0005615//extracellular space;GO:0005654//nucleoplasm;GO:0005886//plasma membrane;GO:0009897//external side of plasma membrane;GO:0016020//membrane;GO:0016021//integral component of membrane;GO:0034451//centriolar satellite;GO:0043235//receptor complex	GO:0004896//cytokine receptor activity;GO:0005515//protein binding	GO:0002376//immune system process;GO:0002532//production of molecular mediator involved in inflammatory response;GO:0002639//positive regulation of immunoglobulin production;GO:0016064//immunoglobulin mediated immune response;GO:0019221//cytokine-mediated signaling pathway;GO:0032722//positive regulation of chemokine production;GO:0042127//regulation of cell proliferation;GO:0042832//defense resp…	--
ENSMUSG00000026475	160	283	191	27	42	28	6.15	8.18	5.89	1.02	1.14	0.76	6.74	0.973333333333333	-2.791742723023	4.50111149854215e-19	2.89123554062831e-17	Rgs16	regulator of G-protein signaling 16 [Source:MGI Symbol;Acc:MGI:108407]	-	-	-	-	GO:0005737//cytoplasm;GO:0016020//membrane;GO:0031224//intrinsic component of membrane;GO:0045121//membrane raft	GO:0005096//GTPase activator activity;GO:0005515//protein binding	GO:0007186//G-protein coupled receptor signaling pathway;GO:0009968//negative regulation of signal transduction;GO:0043547//positive regulation of GTPase activity	--
ENSMUSG00000002992	593	220	229	4	3	11	84.25	23.40	26.17	0.56	0.30	1.11	44.6066666666667	0.656666666666667	-6.0859543094397	4.59693010939413e-19	2.9422000345323e-17	Apoc2	apolipoprotein C2 [Source:MGI Symbol;Acc:MGI:88054]	Organismal Systems	Digestive system	ko04979//Cholesterol metabolism	K22287	GO:0005576//extracellular region;GO:0005615//extracellular space;GO:0005829//cytosol;GO:0034361//very-low-density lipoprotein particle;GO:0034362//low-density lipoprotein particle;GO:0034363//intermediate-density lipoprotein particle;GO:0034364//high-density lipoprotein particle;GO:0034366//spherical high-density lipoprotein particle;GO:0042627//chylomicron	GO:0008047//enzyme activator activity;GO:0008289//lipid binding;GO:0016004//phospholipase activator activity;GO:0042802//identical protein binding;GO:0043274//phospholipase binding;GO:0055102//lipase inhibitor activity;GO:0060230//lipoprotein lipase activator activity	GO:0006629//lipid metabolic process;GO:0006869//lipid transport;GO:0010518//positive regulation of phospholipase activity;GO:0010898//positive regulation of triglyceride catabolic process;GO:0010916//negative regulation of very-low-density lipoprotein particle clearance;GO:0016042//lipid catabolic process;GO:0032375//negative regulation of cholesterol transport;GO:0033344//cholesterol efflux;GO:0…	--
ENSMUSG00000045551	299	300	525	0	0	0	20.30	15.32	28.59	0.00	0.00	0.00	21.4033333333333	0.001	-14.3855478775299	4.97105291043455e-19	3.17028899362963e-17	Fpr1	formyl peptide receptor 1 [Source:MGI Symbol;Acc:MGI:107443]	Environmental Information Processing;Organismal Systems;Human Diseases;Environmental Information Processing	Signaling molecules and interaction;Immune system;Infectious disease: bacterial;Signal transduction	ko04080//Neuroactive ligand-receptor interaction;ko04613//Neutrophil extracellular trap formation;ko05150//Staphylococcus aureus infection;ko04015//Rap1 signaling pathway	K04172;K04172;K04172;K04172	GO:0005737//cytoplasm;GO:0005886//plasma membrane;GO:0016020//membrane;GO:0016021//integral component of membrane	GO:0001664//G-protein coupled receptor binding;GO:0004875//complement receptor activity;GO:0004930//G-protein coupled receptor activity;GO:0004982//N-formyl peptide receptor activity;GO:0005124//scavenger receptor binding;GO:0050786//RAGE receptor binding	GO:0002430//complement receptor mediated signaling pathway;GO:0006935//chemotaxis;GO:0006954//inflammatory response;GO:0007165//signal transduction;GO:0007186//G-protein coupled receptor signaling pathway;GO:0007200//phospholipase C-activating G-protein coupled receptor signaling pathway;GO:0007204//positive regulation of cytosolic calcium ion concentration	--
ENSMUSG00000020897	200	549	263	3	11	24	9.22	19.17	9.82	0.15	0.38	0.78	12.7366666666667	0.436666666666667	-4.86631154082006	5.94087897766299e-19	3.77531230975544e-17	Aurkb	aurora kinase B [Source:MGI Symbol;Acc:MGI:107168]	-	-	-	-	GO:0000775//chromosome, centromeric region;GO:0000776//kinetochore;GO:0000779//condensed chromosome, centromeric region;GO:0005634//nucleus;GO:0005654//nucleoplasm;GO:0005694//chromosome;GO:0005737//cytoplasm;GO:0005819//spindle;GO:0005856//cytoskeleton;GO:0005876//spindle microtubule;GO:0010369//chromocenter;GO:0015630//microtubule cytoskeleton;GO:0030496//midbody;GO:0031616//spindle pole centro…	GO:0000166//nucleotide binding;GO:0004672//protein kinase activity;GO:0004674//protein serine/threonine kinase activity;GO:0004712//protein serine/threonine/tyrosine kinase activity;GO:0005515//protein binding;GO:0005524//ATP binding;GO:0016301//kinase activity;GO:0016740//transferase activity;GO:0019900//kinase binding;GO:0035174//histone serine kinase activity;GO:0046872//metal ion binding	GO:0000122//negative regulation of transcription from RNA polymerase II promoter;GO:0000278//mitotic cell cycle;GO:0000281//mitotic cytokinesis;GO:0001934//positive regulation of protein phosphorylation;GO:0002903//negative regulation of B cell apoptotic process;GO:0006468//protein phosphorylation;GO:0007049//cell cycle;GO:0007051//spindle organization;GO:0007052//mitotic spindle organization;GO:…	--
ENSMUSG00000040345	322	283	220	21	15	33	15.65	10.17	8.46	1.05	0.50	1.18	11.4266666666667	0.91	-3.65039425319265	6.06082616869094e-19	3.83787847142958e-17	ARHGAP9	Rho GTPase activating protein 9 [Source:MGI Symbol;Acc:MGI:2143764]	-	-	-	-	GO:0005737//cytoplasm	GO:0005096//GTPase activator activity;GO:0005515//protein binding;GO:0005547//phosphatidylinositol-3,4,5-trisphosphate binding	GO:0007165//signal transduction;GO:0043087//regulation of GTPase activity	--
ENSMUSG00000022218	120	170	102	7	6	11	3.95	4.21	2.69	0.23	0.14	0.26	3.61666666666667	0.21	-4.10619940383193	6.20050818001447e-19	3.91245493182044e-17	Tgm1	transglutaminase 1, K polypeptide [Source:MGI Symbol;Acc:MGI:98730]	-	-	-	-	GO:0016020//membrane;GO:0031224//intrinsic component of membrane	GO:0003810//protein-glutamine gamma-glutamyltransferase activity;GO:0042802//identical protein binding;GO:0046872//metal ion binding	GO:0010838//positive regulation of keratinocyte proliferation;GO:0018149//peptide cross-linking;GO:0030216//keratinocyte differentiation;GO:0045787//positive regulation of cell cycle	--
ENSMUSG00000058818	1738	1156	1212	30	20	107	40.86	20.44	22.85	0.70	0.33	1.78	28.05	0.936666666666667	-4.90432123599638	6.26303548750165e-19	3.93799382747595e-17	Lilrb3	paired Ig-like receptor B [Source:MGI Symbol;Acc:MGI:894311]	Organismal Systems;Organismal Systems	Immune system;Development and regeneration	ko04662//B cell receptor signaling pathway;ko04380//Osteoclast differentiation	K06512;K06512	GO:0005615//extracellular space;GO:0005737//cytoplasm;GO:0005886//plasma membrane;GO:0005887//integral component of plasma membrane;GO:0009897//external side of plasma membrane;GO:0009986//cell surface;GO:0016020//membrane;GO:0016021//integral component of membrane	GO:0001540//beta-amyloid binding;GO:0001791//IgM binding;GO:0005515//protein binding;GO:0008157//protein phosphatase 1 binding;GO:0023025//MHC class Ib protein complex binding;GO:0023029//MHC class Ib protein binding;GO:0030107//HLA-A specific inhibitory MHC class I receptor activity;GO:0030109//HLA-B specific inhibitory MHC class I receptor activity;GO:0032393//MHC class I receptor activity;GO:0…	GO:0001782//B cell homeostasis;GO:0002250//adaptive immune response;GO:0002376//immune system process;GO:0007611//learning or memory;GO:0019221//cytokine-mediated signaling pathway;GO:0019724//B cell mediated immunity;GO:0035307//positive regulation of protein dephosphorylation;GO:0043011//myeloid dendritic cell differentiation;GO:0051248//negative regulation of protein metabolic process;GO:19002…	--
ENSMUSG00000026126	425	456	288	36	30	60	44.65	36.92	24.78	2.58	2.25	2.44	35.45	2.42333333333333	-3.87072085892844	6.8001484678472e-19	4.26071056808237e-17	Ptpn18	protein tyrosine phosphatase, non-receptor type 18 [Source:MGI Symbol;Acc:MGI:108410]	-	-	-	-	GO:0005634//nucleus;GO:0005737//cytoplasm	GO:0004721//phosphoprotein phosphatase activity;GO:0004725//protein tyrosine phosphatase activity;GO:0004726//non-membrane spanning protein tyrosine phosphatase activity;GO:0005515//protein binding;GO:0016787//hydrolase activity;GO:0016791//phosphatase activity	GO:0001825//blastocyst formation;GO:0006470//protein dephosphorylation;GO:0016311//dephosphorylation;GO:0035335//peptidyl-tyrosine dephosphorylation	--
ENSMUSG00000026779	98	323	195	11	6	10	1.58	3.91	2.52	0.17	0.07	0.11	2.67	0.116666666666667	-4.51637541546374	6.94452038809057e-19	4.33595456538928e-17	Mastl	microtubule associated serine/threonine kinase-like [Source:MGI Symbol;Acc:MGI:1914371]	-	-	-	-	GO:0005634//nucleus;GO:0005654//nucleoplasm;GO:0005737//cytoplasm;GO:0005813//centrosome;GO:0005815//microtubule organizing center;GO:0005856//cytoskeleton;GO:0032154//cleavage furrow	GO:0000166//nucleotide binding;GO:0004672//protein kinase activity;GO:0004674//protein serine/threonine kinase activity;GO:0004712//protein serine/threonine/tyrosine kinase activity;GO:0005515//protein binding;GO:0005524//ATP binding;GO:0016301//kinase activity;GO:0016740//transferase activity;GO:0051721//protein phosphatase 2A binding	GO:0000086//G2/M transition of mitotic cell cycle;GO:0000278//mitotic cell cycle;GO:0006468//protein phosphorylation;GO:0006974//cellular response to DNA damage stimulus;GO:0007049//cell cycle;GO:0007147//female meiosis II;GO:0016310//phosphorylation;GO:0018105//peptidyl-serine phosphorylation;GO:0032515//negative regulation of phosphoprotein phosphatase activity;GO:0035556//intracellular signal …	--
ENSMUSG00000071547	330	407	255	50	47	60	17.75	16.22	11.79	2.47	1.72	2.35	15.2533333333333	2.18	-2.8067245112803	7.53730671165339e-19	4.68967546864092e-17	Nt5dc2	5'-nucleotidase domain containing 2 [Source:MGI Symbol;Acc:MGI:1917271]	-	-	-	-	GO:0005575//cellular_component	GO:0008253//5'-nucleotidase activity;GO:0016787//hydrolase activity;GO:0046872//metal ion binding	GO:0016311//dephosphorylation	--
ENSMUSG00000024056	87	403	193	3	7	6	3.45	12.30	6.22	0.13	0.20	0.17	7.32333333333333	0.166666666666667	-5.45746296464855	8.12078116851044e-19	5.03516629604482e-17	Ndc80	NDC80 kinetochore complex component [Source:MGI Symbol;Acc:MGI:1914302]	-	-	-	-	GO:0000775//chromosome, centromeric region;GO:0000776//kinetochore;GO:0000940//condensed chromosome outer kinetochore;GO:0005634//nucleus;GO:0005654//nucleoplasm;GO:0005694//chromosome;GO:0005737//cytoplasm;GO:0005813//centrosome;GO:0031262//Ndc80 complex;GO:0031617//NMS complex;GO:0043232//intracellular non-membrane-bounded organelle	GO:0005515//protein binding;GO:0030332//cyclin binding;GO:0042802//identical protein binding	GO:0000070//mitotic sister chromatid segregation;GO:0000132//establishment of mitotic spindle orientation;GO:0007049//cell cycle;GO:0007052//mitotic spindle organization;GO:0007057//spindle assembly involved in female meiosis I;GO:0007059//chromosome segregation;GO:0007094//mitotic spindle assembly checkpoint;GO:0008315//meiotic G2/MI transition;GO:0008608//attachment of spindle microtubules to k…	--
ENSMUSG00000095609	334	299	246	12	3	21	18.01	12.11	10.64	0.64	0.11	0.80	13.5866666666667	0.516666666666667	-4.71681393089158	1.07092515562605e-18	6.61713166228871e-17	ANXA2R	predicted gene, 21188 [Source:MGI Symbol;Acc:MGI:5434543]	-	-	-	-	-	GO:0038023//signaling receptor activity	-	--
ENSMUSG00000006519	3484	2411	2247	240	340	498	424.16	220.82	219.43	28.96	29.19	42.62	288.136666666667	33.59	-3.10064956082703	1.21866050803036e-18	7.5040071351373e-17	Cyba	cytochrome b-245, alpha polypeptide [Source:MGI Symbol;Acc:MGI:1316658]	Organismal Systems;Cellular Processes;Human Diseases;Human Diseases;Human Diseases;Organismal Systems;Human Diseases;Human Diseases;Human Diseases;Organismal Systems;Organismal Systems	Immune system;Transport and catabolism;Neurodegenerative disease;Cancer: overview;Cardiovascular disease;Immune system;Cardiovascular disease;Infectious disease: parasitic;Cardiovascular disease;Development and regeneration;Immune system	ko04613//Neutrophil extracellular trap formation;ko04145//Phagosome;ko05020//Prion disease;ko05208//Chemical carcinogenesis - reactive oxygen species;ko05417//Lipid and atherosclerosis;ko04621//NOD-like receptor signaling pathway;ko05415//Diabetic cardiomyopathy;ko05140//Leishmaniasis;ko05418//Fluid shear stress and atherosclerosis;ko04380//Osteoclast differentiation;ko04670//Leukocyte transendot…	K08009;K08009;K08009;K08009;K08009;K08009;K08009;K08009;K08009;K08009;K08009	GO:0001725//stress fiber;GO:0005634//nucleus;GO:0005737//cytoplasm;GO:0005739//mitochondrion;GO:0005768//endosome;GO:0005794//Golgi apparatus;GO:0005886//plasma membrane;GO:0005925//focal adhesion;GO:0016020//membrane;GO:0016021//integral component of membrane;GO:0016324//apical plasma membrane;GO:0030425//dendrite;GO:0043020//NADPH oxidase complex;GO:0043025//neuronal cell body;GO:0097038//perin…	GO:0005515//protein binding;GO:0009055//electron carrier activity;GO:0016175//superoxide-generating NADPH oxidase activity;GO:0016491//oxidoreductase activity;GO:0017124//SH3 domain binding;GO:0020037//heme binding;GO:0046872//metal ion binding;GO:0046982//protein heterodimerization activity	GO:0001666//response to hypoxia;GO:0001938//positive regulation of endothelial cell proliferation;GO:0003106//negative regulation of glomerular filtration by angiotensin;GO:0006801//superoxide metabolic process;GO:0006954//inflammatory response;GO:0009410//response to xenobiotic stimulus;GO:0014823//response to activity;GO:0014895//smooth muscle hypertrophy;GO:0017004//cytochrome complex assembly…	--
ENSMUSG00000026355	902	2381	1267	206	235	314	27.55	55.16	31.22	6.07	5.08	6.79	37.9766666666667	5.98	-2.66689589155662	1.38818565850334e-18	8.51849872986051e-17	Mcm6	minichromosome maintenance complex component 6 [Source:MGI Symbol;Acc:MGI:1298227]	Cellular Processes;Genetic Information Processing	Cell growth and death;Replication and repair	ko04110//Cell cycle;ko03030//DNA replication	K02542;K02542	GO:0005634//nucleus;GO:0005654//nucleoplasm;GO:0005694//chromosome;GO:0042555//MCM complex;GO:0071162//CMG complex	GO:0000166//nucleotide binding;GO:0003677//DNA binding;GO:0003678//DNA helicase activity;GO:0003697//single-stranded DNA binding;GO:0004386//helicase activity;GO:0005515//protein binding;GO:0005524//ATP binding;GO:0016787//hydrolase activity;GO:0016887//ATPase activity;GO:0017116//single-stranded DNA-dependent ATP-dependent DNA helicase activity;GO:0042802//identical protein binding;GO:1990518//s…	GO:0000727//double-strand break repair via break-induced replication;GO:0006260//DNA replication;GO:0006268//DNA unwinding involved in DNA replication;GO:0006270//DNA replication initiation;GO:0007049//cell cycle;GO:0030174//regulation of DNA-dependent DNA replication initiation;GO:0032508//DNA duplex unwinding;GO:1902969//mitotic DNA replication	--
ENSMUSG00000001999	711	851	628	137	137	208	57.47	51.88	40.81	10.49	7.74	11.55	50.0533333333333	9.92666666666667	-2.33408489624877	1.40367823636411e-18	8.58406926943625e-17	Blvra	biliverdin reductase A [Source:MGI Symbol;Acc:MGI:88170]	Metabolism;Metabolism	Global and overview maps;Metabolism of cofactors and vitamins	ko01100//Metabolic pathways;ko00860//Porphyrin metabolism	K00214;K00214	GO:0005737//cytoplasm;GO:0005829//cytosol	GO:0000166//nucleotide binding;GO:0004074//biliverdin reductase activity;GO:0008270//zinc ion binding;GO:0016491//oxidoreductase activity;GO:0046872//metal ion binding	GO:0042167//heme catabolic process	--
ENSMUSG00000031103	409	546	423	113	124	156	7.67	7.31	5.93	2.26	1.34	1.95	6.97	1.85	-1.91363338535211	1.40962846046708e-18	8.59103597903091e-17	Elf4	E74-like factor 4 (ets domain transcription factor) [Source:MGI Symbol;Acc:MGI:1928377]	Cellular Processes	Cell growth and death	ko04214//Apoptosis - fly	K09428	GO:0005634//nucleus;GO:0005654//nucleoplasm;GO:0016604//nuclear body;GO:0016605//PML body	GO:0000978//RNA polymerase II core promoter proximal region sequence-specific DNA binding;GO:0000981//RNA polymerase II transcription factor activity, sequence-specific DNA binding;GO:0001228//transcriptional activator activity, RNA polymerase II transcription regulatory region sequence-specific binding;GO:0003677//DNA binding;GO:0003700//transcription factor activity, sequence-specific DNA bindi…	GO:0001787//natural killer cell proliferation;GO:0001866//NK T cell proliferation;GO:0006355//regulation of transcription, DNA-templated;GO:0006357//regulation of transcription from RNA polymerase II promoter;GO:0030154//cell differentiation;GO:0045087//innate immune response;GO:0045893//positive regulation of transcription, DNA-templated;GO:0045944//positive regulation of transcription from RNA …	ETS
ENSMUSG00000022180	1575	809	689	50	24	68	34.67	13.39	12.17	1.09	0.37	1.06	20.0766666666667	0.84	-4.57898662008308	1.4503532252511e-18	8.80916923241801e-17	Slc7a8	solute carrier family 7 (cationic amino acid transporter, y+ system), member 8 [Source:MGI Symbol;Acc:MGI:1355323]	Organismal Systems	Digestive system	ko04974//Protein digestion and absorption	K13781	GO:0005737//cytoplasm;GO:0005886//plasma membrane;GO:0009925//basal plasma membrane;GO:0016020//membrane;GO:0016021//integral component of membrane;GO:0016323//basolateral plasma membrane;GO:0016324//apical plasma membrane;GO:0031528//microvillus membrane	GO:0005275//amine transmembrane transporter activity;GO:0015101//organic cation transmembrane transporter activity;GO:0015171//amino acid transmembrane transporter activity;GO:0015175//neutral amino acid transmembrane transporter activity;GO:0015179//L-amino acid transmembrane transporter activity;GO:0015180//L-alanine transmembrane transporter activity;GO:0015187//glycine transmembrane transport…	GO:0006865//amino acid transport;GO:0015695//organic cation transport;GO:0015804//neutral amino acid transport;GO:0015807//L-amino acid transport;GO:0015816//glycine transport;GO:0015820//leucine transport;GO:0015827//tryptophan transport;GO:0015829//valine transport;GO:0015837//amine transport;GO:0035524//proline transmembrane transport;GO:0055085//transmembrane transport;GO:0070327//thyroid hor…	--
ENSMUSG00000070031	156	200	171	31	34	35	6.23	5.60	5.11	1.15	0.90	1.74	5.64666666666667	1.26333333333333	-2.16016412116111	1.66316850293823e-18	1.00512368695636e-16	SP140L	Sp140 nuclear body protein [Source:MGI Symbol;Acc:MGI:3702467]	-	-	-	-	GO:0001650//fibrillar center;GO:0005634//nucleus;GO:0005737//cytoplasm;GO:0005739//mitochondrion	GO:0003677//DNA binding;GO:0005515//protein binding;GO:0046872//metal ion binding	-	SAND
ENSMUSG00000049751	1508	2360	1427	442	512	556	254.08	299.23	192.96	74.14	61.08	65.79	248.756666666667	67.0033333333333	-1.89243041556158	1.66610635234968e-18	1.00512368695636e-16	RPL36A	ribosomal protein L36A-like [Source:MGI Symbol;Acc:MGI:1913733]	Human Diseases;Genetic Information Processing	Infectious disease: viral;Translation	ko05171//Coronavirus disease - COVID-19;ko03010//Ribosome	K02929;K02929	GO:0005737//cytoplasm;GO:0005783//endoplasmic reticulum;GO:0005829//cytosol;GO:0005840//ribosome;GO:0005886//plasma membrane;GO:0022625//cytosolic large ribosomal subunit;GO:0022626//cytosolic ribosome;GO:0042788//polysomal ribosome	GO:0003674//molecular_function;GO:0003735//structural constituent of ribosome	GO:0002181//cytoplasmic translation;GO:0006412//translation;GO:0008150//biological_process	--
ENSMUSG00000021886	300	209	251	9	2	16	13.03	6.83	8.75	0.39	0.06	0.49	9.53666666666667	0.313333333333333	-4.92771493064555	1.87350682883538e-18	1.12643809570752e-16	Gpr65	G-protein coupled receptor 65 [Source:MGI Symbol;Acc:MGI:108031]	-	-	-	-	GO:0005886//plasma membrane;GO:0016020//membrane;GO:0016021//integral component of membrane	GO:0004930//G-protein coupled receptor activity	GO:0007165//signal transduction;GO:0007186//G-protein coupled receptor signaling pathway;GO:0007189//adenylate cyclase-activating G-protein coupled receptor signaling pathway;GO:0010447//response to acidic pH;GO:0031532//actin cytoskeleton reorganization;GO:0051496//positive regulation of stress fiber assembly;GO:0090630//activation of GTPase activity	--
ENSMUSG00000021569	135	352	213	13	24	30	6.18	10.44	7.33	0.68	0.45	0.67	7.98333333333333	0.6	-3.73395684429387	1.88711610791301e-18	1.13081316573834e-16	Trip13	thyroid hormone receptor interactor 13 [Source:MGI Symbol;Acc:MGI:1916966]	-	-	-	-	GO:0001673//male germ cell nucleus;GO:0005634//nucleus;GO:0005694//chromosome	GO:0000166//nucleotide binding;GO:0005515//protein binding;GO:0005524//ATP binding;GO:0016887//ATPase activity;GO:0042802//identical protein binding	GO:0001556//oocyte maturation;GO:0006302//double-strand break repair;GO:0007094//mitotic spindle assembly checkpoint;GO:0007130//synaptonemal complex assembly;GO:0007131//reciprocal meiotic recombination;GO:0007141//male meiosis I;GO:0007144//female meiosis I;GO:0007283//spermatogenesis;GO:0007286//spermatid development;GO:0030154//cell differentiation;GO:0048477//oogenesis;GO:0051321//meiotic ce…	--
ENSMUSG00000028459	148	301	426	19	13	28	6.80	12.16	18.72	0.67	0.38	0.75	12.56	0.6	-4.38773015328311	2.08482748840401e-18	1.24510917927861e-16	Cd72	CD72 antigen [Source:MGI Symbol;Acc:MGI:88345]	Organismal Systems	Immune system	ko04662//B cell receptor signaling pathway	K06504	GO:0005887//integral component of plasma membrane;GO:0016020//membrane;GO:0016021//integral component of membrane	GO:0004888//transmembrane signaling receptor activity;GO:0030246//carbohydrate binding	-	--
ENSMUSG00000022126	257	267	435	0	0	0	8.81	6.88	11.96	0.00	0.00	0.00	9.21666666666667	0.001	-13.1700293592883	2.17908129637008e-18	1.29706182364269e-16	Acod1	aconitate decarboxylase 1 [Source:MGI Symbol;Acc:MGI:103206]	Metabolism;Metabolism	Global and overview maps;Carbohydrate metabolism	ko01100//Metabolic pathways;ko00660//C5-Branched dibasic acid metabolism	K17724;K17724	-	GO:0016829//lyase activity;GO:0047613//aconitate decarboxylase activity	GO:0002760//positive regulation of antimicrobial humoral response;GO:0006952//defense response;GO:0071222//cellular response to lipopolysaccharide;GO:0072573//tolerance induction to lipopolysaccharide	--
ENSMUSG00000030208	2334	4478	2424	546	628	867	76.99	111.24	64.17	17.82	14.65	20.20	84.1333333333333	17.5566666666667	-2.26065854571595	2.35485692678536e-18	1.39703256284406e-16	Emp1	epithelial membrane protein 1 [Source:MGI Symbol;Acc:MGI:107941]	-	-	-	-	GO:0005886//plasma membrane;GO:0016020//membrane;GO:0016021//integral component of membrane	-	GO:0008219//cell death;GO:0032060//bleb assembly	--
ENSMUSG00000031609	226	288	197	27	37	51	17.25	16.53	12.06	2.04	1.99	2.75	15.28	2.26	-2.75724986562056	3.52321598778447e-18	2.08324728125388e-16	Sap30	sin3 associated polypeptide [Source:MGI Symbol;Acc:MGI:1929129]	Human Diseases	Infectious disease: viral	ko05169//Epstein-Barr virus infection	K19202	GO:0000118//histone deacetylase complex;GO:0005634//nucleus;GO:0005654//nucleoplasm;GO:0016580//Sin3 complex	GO:0003677//DNA binding;GO:0003712//transcription cofactor activity;GO:0003714//transcription corepressor activity;GO:0005515//protein binding;GO:0046872//metal ion binding	GO:0000122//negative regulation of transcription from RNA polymerase II promoter;GO:0006355//regulation of transcription, DNA-templated;GO:0030336//negative regulation of cell migration;GO:0030512//negative regulation of transforming growth factor beta receptor signaling pathway;GO:0035914//skeletal muscle cell differentiation;GO:0052472//modulation by host of symbiont transcription;GO:1902455//n…	--
ENSMUSG00000040152	15367	9813	6148	686	867	1288	236.22	113.47	75.81	10.42	9.41	13.99	141.833333333333	11.2733333333333	-3.65321056705071	3.64174321438381e-18	2.14622470558586e-16	Thbs1	thrombospondin 1 [Source:MGI Symbol;Acc:MGI:98737]	Environmental Information Processing;Human Diseases;Cellular Processes;Environmental Information Processing;Human Diseases;Cellular Processes;Human Diseases;Environmental Information Processing;Environmental Information Processing;Cellular Processes;Human Diseases;Human Diseases	Signal transduction;Infectious disease: viral;Transport and catabolism;Signal transduction;Cancer: overview;Cellular community - eukaryotes;Cancer: overview;Signal transduction;Signaling molecules and interaction;Cell growth and death;Infectious disease: parasitic;Cancer: specific types	ko04151//PI3K-Akt signaling pathway;ko05165//Human papillomavirus infection;ko04145//Phagosome;ko04015//Rap1 signaling pathway;ko05205//Proteoglycans in cancer;ko04510//Focal adhesion;ko05206//MicroRNAs in cancer;ko04350//TGF-beta signaling pathway;ko04512//ECM-receptor interaction;ko04115//p53 signaling pathway;ko05144//Malaria;ko05219//Bladder cancer	K16857;K16857;K16857;K16857;K16857;K16857;K16857;K16857;K16857;K16857;K16857;K16857	GO:0005576//extracellular region;GO:0005577//fibrinogen complex;GO:0005615//extracellular space;GO:0005737//cytoplasm;GO:0009897//external side of plasma membrane;GO:0009986//cell surface;GO:0030141//secretory granule;GO:0031012//extracellular matrix;GO:0031091//platelet alpha granule	GO:0001786//phosphatidylserine binding;GO:0001968//fibronectin binding;GO:0005178//integrin binding;GO:0005509//calcium ion binding;GO:0005515//protein binding;GO:0008201//heparin binding;GO:0017134//fibroblast growth factor binding;GO:0030169//low-density lipoprotein particle binding;GO:0043236//laminin binding;GO:0050431//transforming growth factor beta binding;GO:0050840//extracellular matrix …	GO:0001937//negative regulation of endothelial cell proliferation;GO:0001953//negative regulation of cell-matrix adhesion;GO:0002040//sprouting angiogenesis;GO:0002544//chronic inflammatory response;GO:0002581//negative regulation of antigen processing and presentation of peptide or polysaccharide antigen via MHC class II;GO:0002605//negative regulation of dendritic cell antigen processing and pr…	--
ENSMUSG00000030579	3364	2434	1933	63	62	249	521.29	285.92	242.38	9.59	6.87	27.56	349.863333333333	14.6733333333333	-4.57552292435938	4.32120877325739e-18	2.53828371921241e-16	Tyrobp	TYRO protein tyrosine kinase binding protein [Source:MGI Symbol;Acc:MGI:1277211]	Organismal Systems;Organismal Systems	Immune system;Development and regeneration	ko04650//Natural killer cell mediated cytotoxicity;ko04380//Osteoclast differentiation	K07992;K07992	GO:0005886//plasma membrane;GO:0005887//integral component of plasma membrane;GO:0009986//cell surface;GO:0016020//membrane;GO:0016021//integral component of membrane	GO:0005102//receptor binding;GO:0005515//protein binding;GO:0042802//identical protein binding;GO:0042803//protein homodimerization activity;GO:0046872//metal ion binding	GO:0002222//stimulatory killer cell immunoglobulin-like receptor signaling pathway;GO:0002223//stimulatory C-type lectin receptor signaling pathway;GO:0002274//myeloid leukocyte activation;GO:0002281//macrophage activation involved in immune response;GO:0002282//microglial cell activation involved in immune response;GO:0002283//neutrophil activation involved in immune response;GO:0002376//immune …	--
ENSMUSG00000031628	246	553	335	64	66	70	8.50	15.76	9.44	2.38	1.75	1.86	11.2333333333333	1.99666666666667	-2.49212068328043	4.68452787146593e-18	2.74267587543499e-16	Casp3	caspase 3 [Source:MGI Symbol;Acc:MGI:107739]	Human Diseases;Human Diseases;Human Diseases;Human Diseases;Human Diseases;Human Diseases;Human Diseases;Human Diseases;Human Diseases;Environmental Information Processing;Human Diseases;Human Diseases;Human Diseases;Human Diseases;Human Diseases;Organismal Systems;Human Diseases;Human Diseases;Human Diseases;Human Diseases;Human Diseases;Human Diseases;Human Diseases;Human Diseases;Human Disease…	Infectious disease: viral;Cancer: overview;Neurodegenerative disease;Neurodegenerative disease;Neurodegenerative disease;Infectious disease: viral;Infectious disease: viral;Neurodegenerative disease;Infectious disease: bacterial;Signal transduction;Neurodegenerative disease;Neurodegenerative disease;Infectious disease: bacterial;Infectious disease: viral;Infectious disease: viral;Immune system;In…	ko05168//Herpes simplex virus 1 infection;ko05200//Pathways in cancer;ko05022//Pathways of neurodegeneration - multiple diseases;ko05010//Alzheimer disease;ko05014//Amyotrophic lateral sclerosis;ko05169//Epstein-Barr virus infection;ko05165//Human papillomavirus infection;ko05016//Huntington disease;ko05152//Tuberculosis;ko04010//MAPK signaling pathway;ko05012//Parkinson disease;ko05020//Prion di…	K02187;K02187;K02187;K02187;K02187;K02187;K02187;K02187;K02187;K02187;K02187;K02187;K02187;K02187;K02187;K02187;K02187;K02187;K02187;K02187;K02187;K02187;K02187;K02187;K02187;K02187;K02187;K02187;K02187;K02187;K02187;K02187;K02187;K02187;K02187;K02187;K02187;K02187;K02187;K02187;K02187;K02187	GO:0005634//nucleus;GO:0005737//cytoplasm;GO:0005829//cytosol;GO:0008303//caspase complex;GO:0031264//death-inducing signaling complex;GO:0043025//neuronal cell body;GO:0045121//membrane raft	GO:0002020//protease binding;GO:0004175//endopeptidase activity;GO:0004190//aspartic-type endopeptidase activity;GO:0004197//cysteine-type endopeptidase activity;GO:0004861//cyclin-dependent protein serine/threonine kinase inhibitor activity;GO:0005123//death receptor binding;GO:0005515//protein binding;GO:0008233//peptidase activity;GO:0008234//cysteine-type peptidase activity;GO:0016005//phosph…	GO:0001554//luteolysis;GO:0001666//response to hypoxia;GO:0001782//B cell homeostasis;GO:0006508//proteolysis;GO:0006915//apoptotic process;GO:0006974//cellular response to DNA damage stimulus;GO:0007413//axonal fasciculation;GO:0007507//heart development;GO:0007605//sensory perception of sound;GO:0007611//learning or memory;GO:0008627//intrinsic apoptotic signaling pathway in response to osmotic…	--
ENSMUSG00000028367	1935	3240	2121	678	776	925	165.51	208.46	145.52	57.28	46.86	55.90	173.163333333333	53.3466666666667	-1.69866344422791	4.78447154617312e-18	2.79203622222266e-16	Txn	thioredoxin 1 [Source:MGI Symbol;Acc:MGI:98874]	Human Diseases;Human Diseases;Organismal Systems;Human Diseases	Neurodegenerative disease;Infectious disease: bacterial;Immune system;Cardiovascular disease	ko05012//Parkinson disease;ko05132//Salmonella infection;ko04621//NOD-like receptor signaling pathway;ko05418//Fluid shear stress and atherosclerosis	K03671;K03671;K03671;K03671	GO:0005576//extracellular region;GO:0005634//nucleus;GO:0005654//nucleoplasm;GO:0005737//cytoplasm;GO:0005739//mitochondrion;GO:0005829//cytosol;GO:0030424//axon;GO:0030425//dendrite;GO:0043025//neuronal cell body	GO:0005515//protein binding;GO:0015035//protein disulfide oxidoreductase activity;GO:0019899//enzyme binding;GO:0042803//protein homodimerization activity;GO:0047134//protein-disulfide reductase activity	GO:0000122//negative regulation of transcription from RNA polymerase II promoter;GO:0009314//response to radiation;GO:0033138//positive regulation of peptidyl-serine phosphorylation;GO:0043388//positive regulation of DNA binding;GO:0045454//cell redox homeostasis;GO:0046826//negative regulation of protein export from nucleus;GO:0071731//response to nitric oxide;GO:1903206//negative regulation of …	--
ENSMUSG00000002885	741	1238	937	309	318	355	23.91	28.30	22.94	9.33	6.83	7.67	25.05	7.94333333333333	-1.65699415261346	4.96417343755376e-18	2.88746726626702e-16	Adgre5	adhesion G protein-coupled receptor E5 [Source:MGI Symbol;Acc:MGI:1347095]	-	-	-	-	GO:0005886//plasma membrane;GO:0016020//membrane;GO:0016021//integral component of membrane	GO:0004888//transmembrane signaling receptor activity;GO:0004930//G-protein coupled receptor activity;GO:0005509//calcium ion binding	GO:0007165//signal transduction;GO:0007166//cell surface receptor signaling pathway;GO:0007186//G-protein coupled receptor signaling pathway	--
ENSMUSG00000032322	353	235	208	6	21	20	17.03	8.53	8.05	0.29	0.72	0.68	11.2033333333333	0.563333333333333	-4.31379539102581	5.09650228106632e-18	2.95481302704549e-16	Pstpip1	proline-serine-threonine phosphatase-interacting protein 1 [Source:MGI Symbol;Acc:MGI:1321396]	Organismal Systems	Immune system	ko04621//NOD-like receptor signaling pathway	K12804	GO:0005829//cytosol;GO:0005886//plasma membrane	GO:0005515//protein binding;GO:0042802//identical protein binding	-	--
ENSMUSG00000037313	300	943	485	62	77	61	13.12	30.12	16.46	2.46	2.12	1.73	19.9	2.10333333333333	-3.24201902116962	5.33643930863385e-18	3.08390927942637e-16	Tacc3	transforming, acidic coiled-coil containing protein 3 [Source:MGI Symbol;Acc:MGI:1341163]	-	-	-	-	GO:0005737//cytoplasm;GO:0005815//microtubule organizing center;GO:0005856//cytoskeleton	-	GO:0007052//mitotic spindle organization	--
ENSMUSG00000001056	866	1612	818	162	269	249	74.71	104.61	56.61	13.80	16.38	15.18	78.6433333333333	15.12	-2.37886633269876	5.53509824404317e-18	3.18839514012512e-16	Nhp2	NHP2 ribonucleoprotein [Source:MGI Symbol;Acc:MGI:1098547]	Genetic Information Processing	Translation	ko03008//Ribosome biogenesis in eukaryotes	K11129	GO:0005634//nucleus;GO:0005697//telomerase holoenzyme complex;GO:0005730//nucleolus;GO:0005732//small nucleolar ribonucleoprotein complex;GO:0015030//Cajal body;GO:0031429//box H/ACA snoRNP complex;GO:0090661//box H/ACA telomerase RNP complex	GO:0003723//RNA binding;GO:0003730//mRNA 3'-UTR binding;GO:0005515//protein binding;GO:0034511//U3 snoRNA binding;GO:0034513//box H/ACA snoRNA binding;GO:0070034//telomerase RNA binding	GO:0000454//snoRNA guided rRNA pseudouridine synthesis;GO:0000469//cleavage involved in rRNA processing;GO:0000470//maturation of LSU-rRNA;GO:0006364//rRNA processing;GO:0007004//telomere maintenance via telomerase;GO:0031118//rRNA pseudouridine synthesis;GO:0031120//snRNA pseudouridine synthesis;GO:0042254//ribosome biogenesis	--
ENSMUSG00000028494	12711	7378	5004	733	655	807	621.02	268.60	195.45	37.40	22.02	27.55	361.69	28.99	-3.64112647242107	8.12673800248319e-18	4.6662109488856e-16	Plin2	perilipin 2 [Source:MGI Symbol;Acc:MGI:87920]	Organismal Systems	Endocrine system	ko03320//PPAR signaling pathway	K17284	GO:0005634//nucleus;GO:0005737//cytoplasm;GO:0005811//lipid particle;GO:0005829//cytosol;GO:0005886//plasma membrane;GO:0016020//membrane	GO:0005515//protein binding	GO:0009410//response to xenobiotic stimulus;GO:0010890//positive regulation of sequestering of triglyceride;GO:0014070//response to organic cyclic compound;GO:0015909//long-chain fatty acid transport;GO:0019915//lipid storage;GO:0042149//cellular response to glucose starvation	--
ENSMUSG00000005233	198	533	292	16	27	47	12.78	25.41	15.39	1.20	1.22	2.32	17.86	1.58	-3.49873561694412	8.41520748116204e-18	4.81635769202277e-16	Spc25	SPC25, NDC80 kinetochore complex component, homolog (S. cerevisiae) [Source:MGI Symbol;Acc:MGI:1913692]	-	-	-	-	GO:0000775//chromosome, centromeric region;GO:0000776//kinetochore;GO:0005634//nucleus;GO:0005694//chromosome;GO:0005829//cytosol;GO:0031262//Ndc80 complex;GO:0031617//NMS complex	GO:0003674//molecular_function	GO:0007049//cell cycle;GO:0007052//mitotic spindle organization;GO:0007059//chromosome segregation;GO:0007094//mitotic spindle assembly checkpoint;GO:0008608//attachment of spindle microtubules to kinetochore;GO:0051301//cell division	--
ENSMUSG00000032508	860	1482	978	243	373	396	39.44	52.89	36.55	11.01	12.08	12.83	42.96	11.9733333333333	-1.84316914396543	9.45433676221626e-18	5.39380484226504e-16	Myd88	myeloid differentiation primary response gene 88 [Source:MGI Symbol;Acc:MGI:108005]	Human Diseases;Human Diseases;Human Diseases;Human Diseases;Environmental Information Processing;Human Diseases;Human Diseases;Human Diseases;Environmental Information Processing;Human Diseases;Organismal Systems;Human Diseases;Human Diseases;Human Diseases;Human Diseases;Human Diseases;Human Diseases;Human Diseases;Human Diseases;Organismal Systems;Human Diseases;Human Diseases;Human Diseases;Hu…	Infectious disease: viral;Infectious disease: viral;Infectious disease: viral;Infectious disease: bacterial;Signal transduction;Infectious disease: bacterial;Infectious disease: bacterial;Infectious disease: viral;Signal transduction;Cardiovascular disease;Immune system;Infectious disease: parasitic;Infectious disease: viral;Infectious disease: viral;Infectious disease: parasitic;Infectious disea…	ko05168//Herpes simplex virus 1 infection;ko05171//Coronavirus disease - COVID-19;ko05169//Epstein-Barr virus infection;ko05152//Tuberculosis;ko04010//MAPK signaling pathway;ko05135//Yersinia infection;ko05132//Salmonella infection;ko05170//Human immunodeficiency virus 1 infection;ko04064//NF-kappa B signaling pathway;ko05417//Lipid and atherosclerosis;ko04621//NOD-like receptor signaling pathway…	K04729;K04729;K04729;K04729;K04729;K04729;K04729;K04729;K04729;K04729;K04729;K04729;K04729;K04729;K04729;K04729;K04729;K04729;K04729;K04729;K04729;K04729;K04729;K04729	GO:0005634//nucleus;GO:0005737//cytoplasm;GO:0005829//cytosol;GO:0005886//plasma membrane;GO:0014069//postsynaptic density;GO:0032991//macromolecular complex	GO:0003953//NAD+ nucleosidase activity;GO:0005102//receptor binding;GO:0005121//Toll binding;GO:0005149//interleukin-1 receptor binding;GO:0005515//protein binding;GO:0035325//Toll-like receptor binding;GO:0042802//identical protein binding;GO:0043621//protein self-association;GO:0070976//TIR domain binding	GO:0002238//response to molecule of fungal origin;GO:0002269//leukocyte activation involved in inflammatory response;GO:0002283//neutrophil activation involved in immune response;GO:0002376//immune system process;GO:0002755//MyD88-dependent toll-like receptor signaling pathway;GO:0006909//phagocytosis;GO:0006915//apoptotic process;GO:0006954//inflammatory response;GO:0006955//immune response;GO:0…	--
ENSMUSG00000037894	4399	9010	5526	1508	1920	2132	370.49	570.81	373.27	125.55	113.99	127.14	438.19	122.226666666667	-1.84199748286394	1.14157627958779e-17	6.49207886133729e-16	H2AZ1	H2A.Z variant histone 1 [Source:MGI Symbol;Acc:MGI:1888388]	Organismal Systems;Human Diseases;Human Diseases;Cellular Processes	Immune system;Immune disease;Substance dependence;Cell growth and death	ko04613//Neutrophil extracellular trap formation;ko05322//Systemic lupus erythematosus;ko05034//Alcoholism;ko04217//Necroptosis	K11251;K11251;K11251;K11251	GO:0000786//nucleosome;GO:0000791//euchromatin;GO:0000792//heterochromatin;GO:0005634//nucleus;GO:0005694//chromosome	GO:0000978//RNA polymerase II core promoter proximal region sequence-specific DNA binding;GO:0000979//RNA polymerase II core promoter sequence-specific DNA binding;GO:0003677//DNA binding;GO:0031490//chromatin DNA binding;GO:0031492//nucleosomal DNA binding;GO:0046982//protein heterodimerization activity	GO:0006333//chromatin assembly or disassembly;GO:0032869//cellular response to insulin stimulus;GO:0045944//positive regulation of transcription from RNA polymerase II promoter;GO:0071392//cellular response to estradiol stimulus	--
ENSMUSG00000037725	104	494	236	3	4	13	3.61	12.88	6.56	0.10	0.10	0.32	7.68333333333333	0.173333333333333	-5.47011131717561	1.39270417607014e-17	7.89508522923318e-16	Ckap2	cytoskeleton associated protein 2 [Source:MGI Symbol;Acc:MGI:1931797]	-	-	-	-	GO:0000922//spindle pole;GO:0005737//cytoplasm;GO:0005813//centrosome;GO:0005819//spindle;GO:0005829//cytosol;GO:0005856//cytoskeleton;GO:0005874//microtubule;GO:0015630//microtubule cytoskeleton;GO:0072686//mitotic spindle	GO:0003674//molecular_function	GO:0000281//mitotic cytokinesis;GO:0006915//apoptotic process;GO:0007026//negative regulation of microtubule depolymerization;GO:0007049//cell cycle;GO:0045944//positive regulation of transcription from RNA polymerase II promoter	--
ENSMUSG00000027907	2328	4281	3124	1054	1241	1153	409.55	566.49	440.83	183.13	154.14	143.31	472.29	160.193333333333	-1.55985887975657	1.55346872069601e-17	8.77857308400907e-16	S100a11	S100 calcium binding protein A11 [Source:MGI Symbol;Acc:MGI:1338798]	-	-	-	-	GO:0001726//ruffle;GO:0005615//extracellular space;GO:0005634//nucleus;GO:0005737//cytoplasm	GO:0005509//calcium ion binding;GO:0042803//protein homodimerization activity;GO:0044548//S100 protein binding;GO:0046872//metal ion binding;GO:0048306//calcium-dependent protein binding	GO:0014911//positive regulation of smooth muscle cell migration;GO:0042127//regulation of cell proliferation	--
ENSMUSG00000031662	327	218	183	10	9	22	17.30	8.68	7.77	0.52	0.34	0.82	11.25	0.56	-4.3283543640468	1.7049946630421e-17	9.60444469966651e-16	Snx20	sorting nexin 20 [Source:MGI Symbol;Acc:MGI:1918857]	-	-	-	-	GO:0005654//nucleoplasm;GO:0010008//endosome membrane;GO:0016020//membrane;GO:0031901//early endosome membrane	GO:0005515//protein binding;GO:0035091//phosphatidylinositol binding	GO:0015031//protein transport	--
ENSMUSG00000047592	678	386	195	4	3	17	23.93	10.41	5.60	0.15	0.07	0.44	13.3133333333333	0.22	-5.91922449808552	1.84685281765085e-17	1.03708335738337e-15	NXPE3	neurexophilin and PC-esterase domain family, member 5 [Source:MGI Symbol;Acc:MGI:3584036]	-	-	-	-	GO:0005575//cellular_component;GO:0016020//membrane;GO:0016021//integral component of membrane	GO:0003674//molecular_function	GO:0008150//biological_process	--
ENSMUSG00000028581	4673	2955	3010	163	107	406	219.59	109.53	137.85	6.36	3.68	13.49	155.656666666667	7.84333333333333	-4.31075664280086	1.9802963639196e-17	1.10853141600352e-15	Laptm5	lysosomal-associated protein transmembrane 5 [Source:MGI Symbol;Acc:MGI:108046]	Cellular Processes	Transport and catabolism	ko04142//Lysosome	K12387	GO:0005764//lysosome;GO:0005765//lysosomal membrane;GO:0005829//cytosol;GO:0005887//integral component of plasma membrane;GO:0016020//membrane;GO:0016021//integral component of membrane;GO:0030133//transport vesicle;GO:0031410//cytoplasmic vesicle;GO:0032991//macromolecular complex;GO:0048471//perinuclear region of cytoplasm	GO:0005515//protein binding;GO:0019899//enzyme binding;GO:0031625//ubiquitin protein ligase binding	GO:0002357//defense response to tumor cell;GO:0002720//positive regulation of cytokine production involved in immune response;GO:0006622//protein targeting to lysosome;GO:0006886//intracellular protein transport;GO:0006919//activation of cysteine-type endopeptidase activity involved in apoptotic process;GO:0012502//induction of programmed cell death;GO:0031398//positive regulation of protein ubiq…	--
ENSMUSG00000032359	3243	2536	2049	252	296	528	204.70	121.40	106.11	16.37	13.19	24.17	144.07	17.91	-3.0079327089183	2.4443490942659e-17	1.36402318050957e-15	Ctsh	cathepsin H [Source:MGI Symbol;Acc:MGI:107285]	Cellular Processes;Cellular Processes	Cell growth and death;Transport and catabolism	ko04210//Apoptosis;ko04142//Lysosome	K01366;K01366	GO:0001520//outer dense fiber;GO:0001669//acrosomal vesicle;GO:0005615//extracellular space;GO:0005764//lysosome;GO:0005829//cytosol;GO:0005930//axoneme;GO:0036464//cytoplasmic ribonucleoprotein granule;GO:0043231//intracellular membrane-bounded organelle;GO:0097208//alveolar lamellar body	GO:0004175//endopeptidase activity;GO:0004177//aminopeptidase activity;GO:0004197//cysteine-type endopeptidase activity;GO:0004252//serine-type endopeptidase activity;GO:0008233//peptidase activity;GO:0008234//cysteine-type peptidase activity;GO:0008656//cysteine-type endopeptidase activator activity involved in apoptotic process;GO:0016505//peptidase activator activity involved in apoptotic proc…	GO:0001656//metanephros development;GO:0001913//T cell mediated cytotoxicity;GO:0002250//adaptive immune response;GO:0002764//immune response-regulating signaling pathway;GO:0006508//proteolysis;GO:0006915//apoptotic process;GO:0006919//activation of cysteine-type endopeptidase activity involved in apoptotic process;GO:0008284//positive regulation of cell proliferation;GO:0010628//positive regula…	--
ENSMUSG00000003882	517	201	170	0	1	5	13.13	3.84	3.46	0.00	0.02	0.09	6.81	0.0366666666666667	-7.53704187009593	2.68019171440431e-17	1.49097144685725e-15	Il7r	interleukin 7 receptor [Source:MGI Symbol;Acc:MGI:96562]	Human Diseases;Environmental Information Processing;Environmental Information Processing;Organismal Systems;Environmental Information Processing;Human Diseases;Environmental Information Processing	Cancer: overview;Signal transduction;Signaling molecules and interaction;Immune system;Signal transduction;Immune disease;Signal transduction	ko05200//Pathways in cancer;ko04151//PI3K-Akt signaling pathway;ko04060//Cytokine-cytokine receptor interaction;ko04640//Hematopoietic cell lineage;ko04630//JAK-STAT signaling pathway;ko05340//Primary immunodeficiency;ko04068//FoxO signaling pathway	K05072;K05072;K05072;K05072;K05072;K05072;K05072	GO:0005654//nucleoplasm;GO:0005829//cytosol;GO:0005886//plasma membrane;GO:0009897//external side of plasma membrane;GO:0016020//membrane;GO:0016021//integral component of membrane	GO:0004896//cytokine receptor activity;GO:0005515//protein binding	GO:0000902//cell morphogenesis;GO:0001915//negative regulation of T cell mediated cytotoxicity;GO:0008284//positive regulation of cell proliferation;GO:0008361//regulation of cell size;GO:0010628//positive regulation of gene expression;GO:0019221//cytokine-mediated signaling pathway;GO:0030097//hemopoiesis;GO:0030217//T cell differentiation;GO:0033089//positive regulation of T cell differentiatio…	--
ENSMUSG00000048489	332	502	540	1025	1319	1136	22.35	25.42	29.18	68.07	62.70	54.02	25.65	61.5966666666667	1.26389345506208	2.99727979548879e-17	1.66218712136781e-15	Depp1	DEPP1 autophagy regulator [Source:MGI Symbol;Acc:MGI:1918730]	-	-	-	-	GO:0005737//cytoplasm;GO:0005739//mitochondrion;GO:0005777//peroxisome;GO:0043231//intracellular membrane-bounded organelle	GO:0003674//molecular_function	GO:0006914//autophagy;GO:0010506//regulation of autophagy	--
ENSMUSG00000004530	3047	4335	2520	742	996	1033	78.46	84.47	52.08	18.87	18.11	18.79	71.67	18.59	-1.94684258425801	3.03576644463463e-17	1.67831830965451e-15	Coro1c	coronin, actin binding protein 1C [Source:MGI Symbol;Acc:MGI:1345964]	-	-	-	-	GO:0005737//cytoplasm;GO:0005768//endosome;GO:0005856//cytoskeleton;GO:0005886//plasma membrane;GO:0005938//cell cortex;GO:0010008//endosome membrane;GO:0015629//actin cytoskeleton;GO:0016020//membrane;GO:0016328//lateral plasma membrane;GO:0016600//flotillin complex;GO:0030027//lamellipodium;GO:0031982//vesicle;GO:0032587//ruffle membrane;GO:0042995//cell projection	GO:0003779//actin binding;GO:0005515//protein binding;GO:0031267//small GTPase binding;GO:0051015//actin filament binding	GO:0000147//actin cortical patch assembly;GO:0001755//neural crest cell migration;GO:0001932//regulation of protein phosphorylation;GO:0001933//negative regulation of protein phosphorylation;GO:0006909//phagocytosis;GO:0007015//actin filament organization;GO:0010632//regulation of epithelial cell migration;GO:0010633//negative regulation of epithelial cell migration;GO:0010762//regulation of fibr…	--
ENSMUSG00000034311	160	390	143	3	2	13	2.89	5.30	2.06	0.05	0.03	0.17	3.41666666666667	0.0833333333333333	-5.35755200461809	3.28507938129857e-17	1.81054513925459e-15	Kif4	kinesin family member 4 [Source:MGI Symbol;Acc:MGI:108389]	-	-	-	-	GO:0005634//nucleus;GO:0005654//nucleoplasm;GO:0005694//chromosome;GO:0005737//cytoplasm;GO:0005829//cytosol;GO:0005856//cytoskeleton;GO:0005874//microtubule;GO:0030496//midbody	GO:0000166//nucleotide binding;GO:0003677//DNA binding;GO:0003777//microtubule motor activity;GO:0005524//ATP binding;GO:0008017//microtubule binding;GO:0046872//metal ion binding;GO:0051536//iron-sulfur cluster binding	GO:0000281//mitotic cytokinesis;GO:0007018//microtubule-based movement;GO:0007052//mitotic spindle organization;GO:0051256//mitotic spindle midzone assembly	--
ENSMUSG00000010142	259	180	183	5	8	20	9.11	4.76	5.16	0.17	0.20	0.50	6.34333333333333	0.29	-4.45111635042529	3.35169295489782e-17	1.84157480294186e-15	Tnfrsf13b	tumor necrosis factor receptor superfamily, member 13b [Source:MGI Symbol;Acc:MGI:1889411]	Environmental Information Processing;Organismal Systems;Human Diseases	Signaling molecules and interaction;Immune system;Immune disease	ko04060//Cytokine-cytokine receptor interaction;ko04672//Intestinal immune network for IgA production;ko05340//Primary immunodeficiency	K05150;K05150;K05150	GO:0005887//integral component of plasma membrane;GO:0009897//external side of plasma membrane;GO:0016020//membrane;GO:0016021//integral component of membrane	-	GO:0001782//B cell homeostasis;GO:0002244//hematopoietic progenitor cell differentiation;GO:0002250//adaptive immune response;GO:0002376//immune system process;GO:0030889//negative regulation of B cell proliferation	--
ENSMUSG00000041859	674	1746	1003	193	261	230	19.99	38.95	23.86	5.65	5.47	4.82	27.6	5.31333333333333	-2.37697913839622	3.81547833162391e-17	2.08996921987141e-15	Mcm3	minichromosome maintenance complex component 3 [Source:MGI Symbol;Acc:MGI:101845]	Cellular Processes;Genetic Information Processing	Cell growth and death;Replication and repair	ko04110//Cell cycle;ko03030//DNA replication	K02541;K02541	GO:0005634//nucleus;GO:0005654//nucleoplasm;GO:0005694//chromosome;GO:0005737//cytoplasm;GO:0005813//centrosome;GO:0042555//MCM complex;GO:0048471//perinuclear region of cytoplasm;GO:0071162//CMG complex	GO:0000166//nucleotide binding;GO:0003677//DNA binding;GO:0003678//DNA helicase activity;GO:0003697//single-stranded DNA binding;GO:0004386//helicase activity;GO:0005524//ATP binding;GO:0016787//hydrolase activity;GO:0016887//ATPase activity;GO:0017116//single-stranded DNA-dependent ATP-dependent DNA helicase activity	GO:0000727//double-strand break repair via break-induced replication;GO:0006260//DNA replication;GO:0006268//DNA unwinding involved in DNA replication;GO:0006270//DNA replication initiation;GO:0006271//DNA strand elongation involved in DNA replication;GO:0007049//cell cycle;GO:0030174//regulation of DNA-dependent DNA replication initiation;GO:0032508//DNA duplex unwinding;GO:1902975//mitotic DNA …	--
ENSMUSG00000024912	184	320	89	1	4	1	11.91	11.60	3.45	0.05	0.14	0.03	8.98666666666667	0.0733333333333333	-6.93717316254456	3.94176002136466e-17	2.15253849240088e-15	Fosl1	fos-like antigen 1 [Source:MGI Symbol;Acc:MGI:107179]	Human Diseases;Environmental Information Processing;Organismal Systems;Organismal Systems	Infectious disease: viral;Signal transduction;Development and regeneration;Immune system	ko05166//Human T-cell leukemia virus 1 infection;ko04310//Wnt signaling pathway;ko04380//Osteoclast differentiation;ko04657//IL-17 signaling pathway	K04502;K04502;K04502;K04502	GO:0005634//nucleus;GO:0005654//nucleoplasm;GO:0005829//cytosol;GO:0042734//presynaptic membrane;GO:0043005//neuron projection;GO:0043231//intracellular membrane-bounded organelle;GO:0090575//RNA polymerase II transcription factor complex	GO:0000977//RNA polymerase II regulatory region sequence-specific DNA binding;GO:0000978//RNA polymerase II core promoter proximal region sequence-specific DNA binding;GO:0000981//RNA polymerase II transcription factor activity, sequence-specific DNA binding;GO:0001228//transcriptional activator activity, RNA polymerase II transcription regulatory region sequence-specific binding;GO:0003677//DNA …	GO:0001701//in utero embryonic development;GO:0006355//regulation of transcription, DNA-templated;GO:0006357//regulation of transcription from RNA polymerase II promoter;GO:0007296//vitellogenesis;GO:0007565//female pregnancy;GO:0007612//learning;GO:0008285//negative regulation of cell proliferation;GO:0009410//response to xenobiotic stimulus;GO:0009612//response to mechanical stimulus;GO:0009629…	TF_bZIP
ENSMUSG00000055805	458	253	209	16	20	24	10.82	4.49	3.96	0.72	0.41	0.99	6.42333333333333	0.706666666666667	-3.18422040173252	4.60232345832359e-17	2.50560030473428e-15	Fmnl1	formin-like 1 [Source:MGI Symbol;Acc:MGI:1888994]	-	-	-	-	GO:0005737//cytoplasm;GO:0005829//cytosol;GO:0005886//plasma membrane;GO:0016020//membrane;GO:0031410//cytoplasmic vesicle;GO:0045335//phagocytic vesicle	GO:0003779//actin binding;GO:0005515//protein binding;GO:0005522//profilin binding;GO:0031267//small GTPase binding;GO:0032794//GTPase activating protein binding;GO:0051015//actin filament binding	GO:0006929//substrate-dependent cell migration;GO:0007010//cytoskeleton organization;GO:0008360//regulation of cell shape;GO:0016043//cellular component organization;GO:0016477//cell migration;GO:0022604//regulation of cell morphogenesis;GO:0030036//actin cytoskeleton organization;GO:0030866//cortical actin cytoskeleton organization;GO:0051014//actin filament severing	--
ENSMUSG00000048922	91	318	179	6	5	14	3.14	9.41	6.25	0.27	0.08	0.43	6.26666666666667	0.26	-4.59111472770275	4.66464916695829e-17	2.53181277125757e-15	Cdca2	cell division cycle associated 2 [Source:MGI Symbol;Acc:MGI:1919787]	-	-	-	-	GO:0005634//nucleus;GO:0005654//nucleoplasm;GO:0005694//chromosome;GO:0005829//cytosol	GO:0003674//molecular_function	GO:0007049//cell cycle;GO:0007059//chromosome segregation;GO:0007088//regulation of mitotic nuclear division;GO:0035307//positive regulation of protein dephosphorylation;GO:0051301//cell division;GO:0051983//regulation of chromosome segregation	--
ENSMUSG00000033355	595	1467	1230	211	206	248	46.24	83.65	76.31	15.96	11.34	13.85	68.7333333333333	13.7166666666667	-2.32507999694648	4.70020584218009e-17	2.54338108253969e-15	Rtp4	receptor transporter protein 4 [Source:MGI Symbol;Acc:MGI:1915025]	-	-	-	-	GO:0005737//cytoplasm;GO:0016020//membrane;GO:0016021//integral component of membrane	GO:0005515//protein binding;GO:0031849//olfactory receptor binding	GO:0001580//detection of chemical stimulus involved in sensory perception of bitter taste;GO:0006612//protein targeting to membrane;GO:0051205//protein insertion into membrane;GO:0051607//defense response to virus	--
ENSMUSG00000078974	780	1190	928	333	431	462	101.79	113.44	102.93	45.01	35.72	40.60	106.053333333333	40.4433333333333	-1.39081615257653	4.80658216238869e-17	2.59308573032552e-15	SEC61G	SEC61, gamma subunit [Source:MGI Symbol;Acc:MGI:1202066]	Cellular Processes;Genetic Information Processing;Genetic Information Processing	Transport and catabolism;Folding, sorting and degradation;Folding, sorting and degradation	ko04145//Phagosome;ko04141//Protein processing in endoplasmic reticulum;ko03060//Protein export	K07342;K07342;K07342	GO:0005783//endoplasmic reticulum;GO:0005789//endoplasmic reticulum membrane;GO:0016020//membrane;GO:0016021//integral component of membrane;GO:0071261//Ssh1 translocon complex	GO:0008320//protein transmembrane transporter activity;GO:0043022//ribosome binding	GO:0006605//protein targeting;GO:0006886//intracellular protein transport;GO:0015031//protein transport;GO:0031204//posttranslational protein targeting to membrane, translocation;GO:0071806//protein transmembrane transport	--
ENSMUSG00000020571	5702	10068	6785	2253	2782	3205	239.24	316.85	227.54	93.49	81.91	94.85	261.21	90.0833333333333	-1.53587801193596	4.92884404004512e-17	2.65103518141824e-15	Pdia6	protein disulfide isomerase associated 6 [Source:MGI Symbol;Acc:MGI:1919103]	Genetic Information Processing	Folding, sorting and degradation	ko04141//Protein processing in endoplasmic reticulum	K09584	GO:0005615//extracellular space;GO:0005737//cytoplasm;GO:0005783//endoplasmic reticulum;GO:0005788//endoplasmic reticulum lumen;GO:0005793//endoplasmic reticulum-Golgi intermediate compartment;GO:0005829//cytosol;GO:0042470//melanosome;GO:0043231//intracellular membrane-bounded organelle	GO:0003756//protein disulfide isomerase activity;GO:0015035//protein disulfide oxidoreductase activity	-	--
ENSMUSG00000022144	284	490	93	0	2	6	6.95	9.02	1.83	0.00	0.03	0.10	5.93333333333333	0.0433333333333333	-7.09722180771267	5.33120696280376e-17	2.85883972176536e-15	Gdnf	glial cell line derived neurotrophic factor [Source:MGI Symbol;Acc:MGI:107430]	Environmental Information Processing	Signal transduction	ko04020//Calcium signaling pathway	K05452	GO:0005576//extracellular region;GO:0005615//extracellular space;GO:0005794//Golgi apparatus;GO:0043235//receptor complex	GO:0005160//transforming growth factor beta receptor binding;GO:0008083//growth factor activity;GO:0030116//glial cell-derived neurotrophic factor receptor binding;GO:0030971//receptor tyrosine kinase binding;GO:0042803//protein homodimerization activity;GO:0048018//receptor agonist activity	GO:0001656//metanephros development;GO:0001657//ureteric bud development;GO:0001658//branching involved in ureteric bud morphogenesis;GO:0001755//neural crest cell migration;GO:0001759//organ induction;GO:0001941//postsynaptic membrane organization;GO:0003337//mesenchymal to epithelial transition involved in metanephros morphogenesis;GO:0007169//transmembrane receptor protein tyrosine kinase sign…	--
ENSMUSG00000029082	325	292	191	3	4	20	10.23	6.91	4.82	0.09	0.20	0.44	7.32	0.243333333333333	-4.91083778012518	5.95914586698869e-17	3.17736493315949e-15	Bst1	bone marrow stromal cell antigen 1 [Source:MGI Symbol;Acc:MGI:105370]	Metabolism;Organismal Systems;Organismal Systems;Metabolism	Global and overview maps;Digestive system;Digestive system;Metabolism of cofactors and vitamins	ko01100//Metabolic pathways;ko04972//Pancreatic secretion;ko04970//Salivary secretion;ko00760//Nicotinate and nicotinamide metabolism	K18152;K18152;K18152;K18152	GO:0001931//uropod;GO:0016020//membrane;GO:0019898//extrinsic component of membrane	GO:0003953//NAD+ nucleosidase activity;GO:0016740//transferase activity;GO:0016787//hydrolase activity;GO:0050135//NAD(P)+ nucleosidase activity	GO:0001952//regulation of cell-matrix adhesion;GO:0008284//positive regulation of cell proliferation;GO:0032956//regulation of actin cytoskeleton organization;GO:0050727//regulation of inflammatory response;GO:0050730//regulation of peptidyl-tyrosine phosphorylation;GO:0050848//regulation of calcium-mediated signaling;GO:0090022//regulation of neutrophil chemotaxis	--
ENSMUSG00000029430	4893	8473	5521	1895	2319	2581	184.82	240.79	167.31	70.77	61.92	68.93	197.64	67.2066666666667	-1.55619870537232	5.96078430088161e-17	3.17736493315949e-15	RAN	RAN, member RAS oncogene family [Source:MGI Symbol;Acc:MGI:1333112]	Human Diseases;Genetic Information Processing;Genetic Information Processing	Infectious disease: viral;Translation;Translation	ko05166//Human T-cell leukemia virus 1 infection;ko03013//Nucleocytoplasmic transport;ko03008//Ribosome biogenesis in eukaryotes	K07936;K07936;K07936	GO:0000785//chromatin;GO:0001673//male germ cell nucleus;GO:0002177//manchette;GO:0005634//nucleus;GO:0005635//nuclear envelope;GO:0005643//nuclear pore;GO:0005654//nucleoplasm;GO:0005730//nucleolus;GO:0005737//cytoplasm;GO:0005814//centriole;GO:0005829//cytosol;GO:0030496//midbody;GO:0032991//macromolecular complex;GO:0036126//sperm flagellum;GO:0042470//melanosome;GO:0042565//RNA nuclear export…	GO:0000166//nucleotide binding;GO:0000287//magnesium ion binding;GO:0003924//GTPase activity;GO:0005515//protein binding;GO:0005525//GTP binding;GO:0019003//GDP binding;GO:0019904//protein domain specific binding;GO:0044877//macromolecular complex binding;GO:0045505//dynein intermediate chain binding;GO:0046872//metal ion binding;GO:0046982//protein heterodimerization activity;GO:0061676//importi…	GO:0000054//ribosomal subunit export from nucleus;GO:0000055//ribosomal large subunit export from nucleus;GO:0000056//ribosomal small subunit export from nucleus;GO:0000070//mitotic sister chromatid segregation;GO:0006606//protein import into nucleus;GO:0006611//protein export from nucleus;GO:0006913//nucleocytoplasmic transport;GO:0007049//cell cycle;GO:0015031//protein transport;GO:0030036//act…	--
ENSMUSG00000048779	1058	739	525	32	35	93	48.87	25.68	19.45	1.46	1.14	3.04	31.3333333333333	1.88	-4.05889368905357	6.01460024879203e-17	3.19650942388927e-15	P2ry6	pyrimidinergic receptor P2Y, G-protein coupled, 6 [Source:MGI Symbol;Acc:MGI:2673874]	Environmental Information Processing	Signaling molecules and interaction	ko04080//Neuroactive ligand-receptor interaction	K04272	GO:0005886//plasma membrane;GO:0016020//membrane;GO:0016021//integral component of membrane;GO:0016323//basolateral plasma membrane;GO:0016324//apical plasma membrane	GO:0001621//ADP receptor activity;GO:0004930//G-protein coupled receptor activity;GO:0019103//pyrimidine nucleotide binding;GO:0045028//G-protein coupled purinergic nucleotide receptor activity;GO:0045029//UDP-activated nucleotide receptor activity;GO:0045030//UTP-activated nucleotide receptor activity	GO:0006909//phagocytosis;GO:0007165//signal transduction;GO:0007186//G-protein coupled receptor signaling pathway;GO:0014911//positive regulation of smooth muscle cell migration;GO:0030321//transepithelial chloride transport;GO:0031587//positive regulation of inositol 1,4,5-trisphosphate-sensitive calcium-release channel activity;GO:0032962//positive regulation of inositol trisphosphate biosynthe…	--
ENSMUSG00000030403	681	1093	686	199	285	248	27.64	33.37	22.33	7.98	8.17	7.11	27.78	7.75333333333333	-1.84115800322933	6.09276500499527e-17	3.2284422757923e-15	Vasp	vasodilator-stimulated phosphoprotein [Source:MGI Symbol;Acc:MGI:109268]	Environmental Information Processing;Organismal Systems;Cellular Processes;Environmental Information Processing;Cellular Processes;Organismal Systems;Organismal Systems	Signal transduction;Immune system;Cellular community - eukaryotes;Signal transduction;Cellular community - eukaryotes;Immune system;Immune system	ko04015//Rap1 signaling pathway;ko04666//Fc gamma R-mediated phagocytosis;ko04510//Focal adhesion;ko04022//cGMP-PKG signaling pathway;ko04530//Tight junction;ko04611//Platelet activation;ko04670//Leukocyte transendothelial migration	K06274;K06274;K06274;K06274;K06274;K06274;K06274	GO:0005737//cytoplasm;GO:0005829//cytosol;GO:0005856//cytoskeleton;GO:0005886//plasma membrane;GO:0005923//bicellular tight junction;GO:0005925//focal adhesion;GO:0016020//membrane;GO:0030027//lamellipodium;GO:0030054//cell junction;GO:0030175//filopodium;GO:0031258//lamellipodium membrane;GO:0031527//filopodium membrane;GO:0042995//cell projection	GO:0003779//actin binding;GO:0005515//protein binding;GO:0005522//profilin binding;GO:0017124//SH3 domain binding	GO:0001843//neural tube closure;GO:0007411//axon guidance;GO:0008154//actin polymerization or depolymerization;GO:0030036//actin cytoskeleton organization;GO:0030838//positive regulation of actin filament polymerization;GO:0051289//protein homotetramerization	--
ENSMUSG00000052085	243	233	183	31	28	26	2.80	2.02	1.69	0.35	0.23	0.21	2.17	0.263333333333333	-3.04273298498853	6.11463375666595e-17	3.23044423055573e-15	Dock8	dedicator of cytokinesis 8 [Source:MGI Symbol;Acc:MGI:1921396]	-	-	-	-	GO:0005737//cytoplasm;GO:0005886//plasma membrane;GO:0016020//membrane;GO:0031252//cell leading edge;GO:0031256//leading edge membrane;GO:0031258//lamellipodium membrane;GO:0042995//cell projection	GO:0005085//guanyl-nucleotide exchange factor activity;GO:0005515//protein binding	GO:0001771//immunological synapse formation;GO:0007264//small GTPase mediated signal transduction;GO:0036336//dendritic cell migration;GO:0043547//positive regulation of GTPase activity;GO:0061485//memory T cell proliferation;GO:0070233//negative regulation of T cell apoptotic process;GO:1903905//positive regulation of establishment of T cell polarity;GO:1990869//cellular response to chemokine;GO…	--
ENSMUSG00000046245	576	348	299	21	19	44	24.38	10.65	9.86	0.90	0.58	1.35	14.9633333333333	0.943333333333333	-3.98752013808366	6.28842105881941e-17	3.31245825508372e-15	Pilra	paired immunoglobin-like type 2 receptor alpha [Source:MGI Symbol;Acc:MGI:2450529]	Human Diseases	Infectious disease: viral	ko05168//Herpes simplex virus 1 infection	K15411	GO:0016020//membrane;GO:0016021//integral component of membrane	GO:0005515//protein binding;GO:0042288//MHC class I protein binding	GO:0007165//signal transduction	--
ENSMUSG00000031146	1431	2456	1749	619	774	824	111.21	143.54	108.98	47.50	42.48	45.24	121.243333333333	45.0733333333333	-1.42755937013887	6.34040327881267e-17	3.32658646259961e-15	Plp2	proteolipid protein 2 [Source:MGI Symbol;Acc:MGI:1298382]	-	-	-	-	GO:0005886//plasma membrane;GO:0016020//membrane;GO:0016021//integral component of membrane	GO:0019956//chemokine binding	-	--
ENSMUSG00000024989	111	363	168	5	0	8	4.12	9.94	5.00	0.20	0.00	0.21	6.35333333333333	0.136666666666667	-5.53878039929185	6.35250032898285e-17	3.32658646259961e-15	Cep55	centrosomal protein 55 [Source:MGI Symbol;Acc:MGI:1921357]	-	-	-	-	GO:0005737//cytoplasm;GO:0005813//centrosome;GO:0005814//centriole;GO:0005815//microtubule organizing center;GO:0005856//cytoskeleton;GO:0005886//plasma membrane;GO:0030496//midbody;GO:0032154//cleavage furrow;GO:0034451//centriolar satellite;GO:0045171//intercellular bridge;GO:0090543//Flemming body	GO:0005515//protein binding;GO:0042802//identical protein binding	GO:0000281//mitotic cytokinesis;GO:0007049//cell cycle;GO:0014066//regulation of phosphatidylinositol 3-kinase signaling;GO:0045184//establishment of protein localization;GO:0051301//cell division;GO:1904888//cranial skeletal system development	--
ENSMUSG00000056749	366	503	308	40	51	90	16.24	16.79	10.96	1.75	1.60	2.82	14.6633333333333	2.05666666666667	-2.8338332067607	6.83554432062234e-17	3.56907353606296e-15	Nfil3	nuclear factor, interleukin 3, regulated [Source:MGI Symbol;Acc:MGI:109495]	-	-	-	-	GO:0005634//nucleus;GO:0090575//RNA polymerase II transcription factor complex	GO:0000977//RNA polymerase II regulatory region sequence-specific DNA binding;GO:0000978//RNA polymerase II core promoter proximal region sequence-specific DNA binding;GO:0001227//transcriptional repressor activity, RNA polymerase II transcription regulatory region sequence-specific binding;GO:0003677//DNA binding;GO:0003700//transcription factor activity, sequence-specific DNA binding;GO:0005515…	GO:0000122//negative regulation of transcription from RNA polymerase II promoter;GO:0001779//natural killer cell differentiation;GO:0006351//transcription, DNA-templated;GO:0006355//regulation of transcription, DNA-templated;GO:0006366//transcription from RNA polymerase II promoter;GO:0006955//immune response;GO:0007623//circadian rhythm;GO:0010628//positive regulation of gene expression;GO:00458…	TF_bZIP
ENSMUSG00000015745	485	669	318	72	78	73	31.46	35.56	18.51	4.53	3.55	2.55	28.51	3.54333333333333	-3.00828894312801	7.31337075363411e-17	3.80743036582053e-15	Plekho1	pleckstrin homology domain containing, family O member 1 [Source:MGI Symbol;Acc:MGI:1914470]	-	-	-	-	GO:0005634//nucleus;GO:0005737//cytoplasm;GO:0005886//plasma membrane;GO:0016020//membrane;GO:0032587//ruffle membrane;GO:0036195//muscle cell projection membrane	GO:0005515//protein binding	GO:0007520//myoblast fusion;GO:0008360//regulation of cell shape;GO:0051451//myoblast migration;GO:0072673//lamellipodium morphogenesis;GO:1901739//regulation of myoblast fusion	--
ENSMUSG00000078812	9336	15532	10739	4075	5058	5370	631.00	798.03	595.66	275.03	248.28	258.24	674.896666666667	260.516666666667	-1.3732909557412	7.52439115809936e-17	3.90590270087733e-15	EIF5A	eukaryotic translation initiation factor 5A [Source:MGI Symbol;Acc:MGI:106248]	-	-	-	-	GO:0005634//nucleus;GO:0005642//annulate lamellae;GO:0005643//nuclear pore;GO:0005737//cytoplasm;GO:0005783//endoplasmic reticulum;GO:0005789//endoplasmic reticulum membrane;GO:0016020//membrane;GO:0030425//dendrite;GO:0043025//neuronal cell body;GO:0045202//synapse	GO:0003723//RNA binding;GO:0003746//translation elongation factor activity;GO:0017070//U6 snRNA binding;GO:0043022//ribosome binding;GO:0047485//protein N-terminus binding	GO:0006412//translation;GO:0006414//translational elongation;GO:0007204//positive regulation of cytosolic calcium ion concentration;GO:0010666//positive regulation of cardiac muscle cell apoptotic process;GO:0015031//protein transport;GO:0043065//positive regulation of apoptotic process;GO:0043066//negative regulation of apoptotic process;GO:0045901//positive regulation of translational elongatio…	--
ENSMUSG00000034947	1606	1067	909	100	85	181	72.46	38.21	34.26	4.19	2.26	5.42	48.31	3.95666666666667	-3.60996441851133	7.55128553092873e-17	3.90850161524041e-15	Tmem106a	transmembrane protein 106A [Source:MGI Symbol;Acc:MGI:1922056]	-	-	-	-	GO:0005886//plasma membrane;GO:0016020//membrane;GO:0016021//integral component of membrane	GO:0003674//molecular_function	GO:0002376//immune system process;GO:0032731//positive regulation of interleukin-1 beta production;GO:0032755//positive regulation of interleukin-6 production;GO:0032760//positive regulation of tumor necrosis factor production;GO:0035780//CD80 biosynthetic process;GO:0035781//CD86 biosynthetic process;GO:0042116//macrophage activation;GO:0043123//positive regulation of I-kappaB kinase/NF-kappaB s…	--
ENSMUSG00000020399	344	176	144	4	1	8	11.37	4.38	3.82	0.14	0.02	0.20	6.52333333333333	0.12	-5.76450303918449	7.64514443597139e-17	3.94564578592894e-15	Havcr2	hepatitis A virus cellular receptor 2 [Source:MGI Symbol;Acc:MGI:2159682]	-	-	-	-	GO:0001772//immunological synapse;GO:0005576//extracellular region;GO:0005769//early endosome;GO:0005886//plasma membrane;GO:0009986//cell surface;GO:0016020//membrane;GO:0016021//integral component of membrane;GO:0030054//cell junction	GO:0005515//protein binding;GO:0046872//metal ion binding	GO:0001819//positive regulation of cytokine production;GO:0002250//adaptive immune response;GO:0002281//macrophage activation involved in immune response;GO:0002376//immune system process;GO:0002519//natural killer cell tolerance induction;GO:0002652//regulation of tolerance induction dependent upon immune response;GO:0002826//negative regulation of T-helper 1 type immune response;GO:0002838//neg…	--
ENSMUSG00000048621	235	140	159	0	2	2	7.56	3.39	4.10	0.00	0.05	0.05	5.01666666666667	0.0333333333333333	-7.23361967675971	7.86380944314793e-17	4.04680245608912e-15	CXorf21	predicted gene 6377 [Source:MGI Symbol;Acc:MGI:3647255]	-	-	-	-	GO:0005575//cellular_component	GO:0003674//molecular_function	GO:0034121//regulation of toll-like receptor signaling pathway;GO:0035751//regulation of lysosomal lumen pH	--
ENSMUSG00000054263	1029	1499	1477	2051	2691	2644	11.41	14.18	13.62	20.77	20.63	20.13	13.07	20.51	0.650068350684419	7.99755704491148e-17	4.09711285443662e-15	Lifr	LIF receptor alpha [Source:MGI Symbol;Acc:MGI:96788]	Environmental Information Processing;Environmental Information Processing;Cellular Processes	Signaling molecules and interaction;Signal transduction;Cellular community - eukaryotes	ko04060//Cytokine-cytokine receptor interaction;ko04630//JAK-STAT signaling pathway;ko04550//Signaling pathways regulating pluripotency of stem cells	K05058;K05058;K05058	GO:0005576//extracellular region;GO:0005886//plasma membrane;GO:0009897//external side of plasma membrane;GO:0016020//membrane;GO:0016021//integral component of membrane;GO:0043235//receptor complex	GO:0004896//cytokine receptor activity;GO:0004897//ciliary neurotrophic factor receptor activity;GO:0004923//leukemia inhibitory factor receptor activity;GO:0004924//oncostatin-M receptor activity;GO:0005127//ciliary neurotrophic factor receptor binding;GO:0005515//protein binding;GO:0019838//growth factor binding;GO:0019955//cytokine binding	GO:0008284//positive regulation of cell proliferation;GO:0010656//negative regulation of muscle cell apoptotic process;GO:0019221//cytokine-mediated signaling pathway;GO:0031100//organ regeneration;GO:0034097//response to cytokine;GO:0038165//oncostatin-M-mediated signaling pathway;GO:0048812//neuron projection morphogenesis;GO:0048861//leukemia inhibitory factor signaling pathway;GO:0070120//cil…	--
ENSMUSG00000074622	3209	1735	1223	94	87	212	85.78	34.89	26.22	2.48	1.64	4.00	48.9633333333333	2.70666666666667	-4.17711264558673	8.00746142240231e-17	4.09711285443662e-15	Mafb	v-maf musculoaponeurotic fibrosarcoma oncogene family, protein B (avian) [Source:MGI Symbol;Acc:MGI:104555]	Organismal Systems	Endocrine system	ko04928//Parathyroid hormone synthesis, secretion and action	K09036	GO:0005634//nucleus;GO:0005654//nucleoplasm;GO:0005667//transcription factor complex;GO:0090575//RNA polymerase II transcription factor complex	GO:0000978//RNA polymerase II core promoter proximal region sequence-specific DNA binding;GO:0000981//RNA polymerase II transcription factor activity, sequence-specific DNA binding;GO:0001228//transcriptional activator activity, RNA polymerase II transcription regulatory region sequence-specific binding;GO:0003677//DNA binding;GO:0003700//transcription factor activity, sequence-specific DNA bindi…	GO:0006355//regulation of transcription, DNA-templated;GO:0006357//regulation of transcription from RNA polymerase II promoter;GO:0007379//segment specification;GO:0007585//respiratory gaseous exchange;GO:0010467//gene expression;GO:0016485//protein processing;GO:0021571//rhombomere 5 development;GO:0021572//rhombomere 6 development;GO:0021599//abducens nerve formation;GO:0030216//keratinocyte di…	TF_bZIP
ENSMUSG00000039100	1182	1424	1529	2315	3211	3131	16.97	15.38	17.61	32.83	32.56	31.77	16.6533333333333	32.3866666666667	0.959589013027912	8.05738353385923e-17	4.11087707897498e-15	Marchf6	membrane associated ring-CH-type finger 6 [Source:MGI Symbol;Acc:MGI:2442773]	Genetic Information Processing	Folding, sorting and degradation	ko04141//Protein processing in endoplasmic reticulum	K10661	GO:0005783//endoplasmic reticulum;GO:0005789//endoplasmic reticulum membrane;GO:0016020//membrane;GO:0016021//integral component of membrane;GO:0030176//integral component of endoplasmic reticulum membrane	GO:0004842//ubiquitin-protein transferase activity;GO:0008270//zinc ion binding;GO:0016740//transferase activity;GO:0019899//enzyme binding;GO:0031624//ubiquitin conjugating enzyme binding;GO:0046872//metal ion binding;GO:0061630//ubiquitin protein ligase activity;GO:1990381//ubiquitin-specific protease binding	GO:0010498//proteasomal protein catabolic process;GO:0016567//protein ubiquitination;GO:0030433//ER-associated ubiquitin-dependent protein catabolic process;GO:0043161//proteasome-mediated ubiquitin-dependent protein catabolic process;GO:0070936//protein K48-linked ubiquitination	--
ENSMUSG00000040809	1766	972	869	3	1	12	103.16	42.71	40.72	0.17	0.04	0.50	62.1966666666667	0.236666666666667	-8.03783692931591	8.12787809222309e-17	4.1350290339837e-15	Chil3	chitinase-like 3 [Source:MGI Symbol;Acc:MGI:1330860]	-	-	-	-	GO:0005576//extracellular region;GO:0005615//extracellular space;GO:0005634//nucleus;GO:0005635//nuclear envelope;GO:0005737//cytoplasm;GO:0005783//endoplasmic reticulum;GO:0031410//cytoplasmic vesicle;GO:0048237//rough endoplasmic reticulum lumen	GO:0004563//beta-N-acetylhexosaminidase activity;GO:0008061//chitin binding;GO:0016787//hydrolase activity;GO:0016798//hydrolase activity, acting on glycosyl bonds;GO:0019900//kinase binding;GO:0030246//carbohydrate binding	GO:0000272//polysaccharide catabolic process;GO:0002532//production of molecular mediator involved in inflammatory response;GO:0005975//carbohydrate metabolic process;GO:0006032//chitin catabolic process;GO:0006954//inflammatory response;GO:0008152//metabolic process;GO:0032722//positive regulation of chemokine production	--
ENSMUSG00000027379	92	346	169	1	0	6	2.42	6.85	3.57	0.03	0.00	0.11	4.28	0.0466666666666667	-6.5190745650647	8.52354203005413e-17	4.32400255768967e-15	Bub1	BUB1, mitotic checkpoint serine/threonine kinase [Source:MGI Symbol;Acc:MGI:1100510]	Cellular Processes;Cellular Processes;Organismal Systems	Cell growth and death;Cell growth and death;Endocrine system	ko04110//Cell cycle;ko04114//Oocyte meiosis;ko04914//Progesterone-mediated oocyte maturation	K02178;K02178;K02178	GO:0000776//kinetochore;GO:0005654//nucleoplasm;GO:0005829//cytosol;GO:0043231//intracellular membrane-bounded organelle	GO:0000166//nucleotide binding;GO:0004672//protein kinase activity;GO:0005524//ATP binding	GO:0006468//protein phosphorylation;GO:0007063//regulation of sister chromatid cohesion;GO:0007094//mitotic spindle assembly checkpoint;GO:0008283//cell proliferation;GO:0051983//regulation of chromosome segregation	--
ENSMUSG00000049988	456	346	308	7	4	29	21.51	12.68	13.06	0.33	0.13	0.97	15.75	0.476666666666667	-5.04622727721741	8.67247053993326e-17	4.38709083375604e-15	Lrrc25	leucine rich repeat containing 25 [Source:MGI Symbol;Acc:MGI:2445284]	-	-	-	-	GO:0005575//cellular_component;GO:0005737//cytoplasm;GO:0016020//membrane;GO:0016021//integral component of membrane	GO:0003674//molecular_function;GO:0005515//protein binding	GO:0008150//biological_process	--
ENSMUSG00000029580	61805	79024	64980	27255	32213	32650	2904.52	2840.56	2498.76	1380.82	1171.69	1204.55	2747.94666666667	1252.35333333333	-1.13371234879355	9.76657341545034e-17	4.92660173671459e-15	ACTB	actin, beta [Source:MGI Symbol;Acc:MGI:87904]	Human Diseases;Organismal Systems;Cellular Processes;Human Diseases;Human Diseases;Organismal Systems;Cellular Processes;Environmental Information Processing;Human Diseases;Human Diseases;Human Diseases;Cellular Processes;Human Diseases;Human Diseases;Cellular Processes;Environmental Information Processing;Organismal Systems;Human Diseases;Cellular Processes;Organismal Systems;Organismal Systems;…	Neurodegenerative disease;Immune system;Transport and catabolism;Infectious disease: bacterial;Infectious disease: bacterial;Environmental adaptation;Cell motility;Signal transduction;Cardiovascular disease;Cardiovascular disease;Cancer: overview;Cellular community - eukaryotes;Infectious disease: viral;Cancer: specific types;Cellular community - eukaryotes;Signal transduction;Endocrine system;Ca…	ko05014//Amyotrophic lateral sclerosis;ko04613//Neutrophil extracellular trap formation;ko04145//Phagosome;ko05135//Yersinia infection;ko05132//Salmonella infection;ko04714//Thermogenesis;ko04810//Regulation of actin cytoskeleton;ko04015//Rap1 signaling pathway;ko05414//Dilated cardiomyopathy;ko05416//Viral myocarditis;ko05205//Proteoglycans in cancer;ko04510//Focal adhesion;ko05164//Influenza A;…	K05692;K05692;K05692;K05692;K05692;K05692;K05692;K05692;K05692;K05692;K05692;K05692;K05692;K05692;K05692;K05692;K05692;K05692;K05692;K05692;K05692;K05692;K05692;K05692;K05692;K05692;K05692	GO:0000776//kinetochore;GO:0000785//chromatin;GO:0000786//nucleosome;GO:0001725//stress fiber;GO:0002102//podosome;GO:0005634//nucleus;GO:0005737//cytoplasm;GO:0005829//cytosol;GO:0005856//cytoskeleton;GO:0005884//actin filament;GO:0005886//plasma membrane;GO:0005911//cell-cell junction;GO:0005912//adherens junction;GO:0005925//focal adhesion;GO:0014069//postsynaptic density;GO:0015629//actin cyt…	GO:0000166//nucleotide binding;GO:0005515//protein binding;GO:0005524//ATP binding;GO:0019894//kinesin binding;GO:0019901//protein kinase binding;GO:0030957//Tat protein binding;GO:0042802//identical protein binding;GO:0050998//nitric-oxide synthase binding	GO:0000079//regulation of cyclin-dependent protein serine/threonine kinase activity;GO:0001738//morphogenesis of a polarized epithelium;GO:0006338//chromatin remodeling;GO:0006357//regulation of transcription from RNA polymerase II promoter;GO:0007163//establishment or maintenance of cell polarity;GO:0007409//axonogenesis;GO:0008284//positive regulation of cell proliferation;GO:0016573//histone a…	--
ENSMUSG00000028937	609	1134	765	225	300	263	37.62	52.58	37.95	13.80	13.20	11.43	42.7166666666667	12.81	-1.73752859711614	9.96002987203e-17	5.01003530774196e-15	Acot7	acyl-CoA thioesterase 7 [Source:MGI Symbol;Acc:MGI:1917275]	Metabolism;Metabolism	Lipid metabolism;Lipid metabolism	ko01040//Biosynthesis of unsaturated fatty acids;ko00062//Fatty acid elongation	K17360;K17360	GO:0005654//nucleoplasm;GO:0005737//cytoplasm;GO:0005759//mitochondrial matrix;GO:0005829//cytosol;GO:0043005//neuron projection;GO:0044297//cell body	GO:0000062//fatty-acyl-CoA binding;GO:0016290//palmitoyl-CoA hydrolase activity;GO:0016787//hydrolase activity;GO:0016790//thiolester hydrolase activity;GO:0036042//long-chain fatty acyl-CoA binding;GO:0042803//protein homodimerization activity;GO:0047617//acyl-CoA hydrolase activity;GO:0052689//carboxylic ester hydrolase activity	GO:0006629//lipid metabolic process;GO:0006631//fatty acid metabolic process;GO:0006637//acyl-CoA metabolic process;GO:0009062//fatty acid catabolic process;GO:0015937//coenzyme A biosynthetic process;GO:0036114//medium-chain fatty-acyl-CoA catabolic process;GO:0036116//long-chain fatty-acyl-CoA catabolic process;GO:0051792//medium-chain fatty acid biosynthetic process;GO:1900535//palmitic acid b…	--
ENSMUSG00000005054	4796	3600	2736	536	691	671	715.00	403.70	327.17	78.92	72.73	70.68	481.956666666667	74.11	-2.70116330755628	1.05564998201435e-16	5.29515217101975e-15	Cstb	cystatin B [Source:MGI Symbol;Acc:MGI:109514]	-	-	-	-	GO:0005615//extracellular space;GO:0005634//nucleus;GO:0005730//nucleolus;GO:0005737//cytoplasm;GO:0005829//cytosol	GO:0002020//protease binding;GO:0004866//endopeptidase inhibitor activity;GO:0004869//cysteine-type endopeptidase inhibitor activity;GO:0030414//peptidase inhibitor activity	GO:0008344//adult locomotory behavior;GO:0010466//negative regulation of peptidase activity;GO:0010951//negative regulation of endopeptidase activity;GO:0045861//negative regulation of proteolysis	--
ENSMUSG00000115338	1345	2487	1564	477	519	631	74.12	102.10	69.66	25.59	20.66	23.29	81.96	23.18	-1.82203941800477	1.07681983752067e-16	5.38621059904947e-15	Pnp	purine-nucleoside phosphorylase [Source:MGI Symbol;Acc:MGI:97365]	Metabolism;Metabolism;Metabolism	Global and overview maps;Nucleotide metabolism;Metabolism of cofactors and vitamins	ko01100//Metabolic pathways;ko00230//Purine metabolism;ko00760//Nicotinate and nicotinamide metabolism	K03783;K03783;K03783	-	GO:0003824//catalytic activity;GO:0004731//purine-nucleoside phosphorylase activity;GO:0016740//transferase activity;GO:0016757//transferase activity, transferring glycosyl groups;GO:0016763//transferase activity, transferring pentosyl groups;GO:0047975//guanosine phosphorylase activity	GO:0006139//nucleobase-containing compound metabolic process;GO:0009116//nucleoside metabolic process	--
ENSMUSG00000037321	466	867	861	184	243	217	14.47	19.86	21.98	5.58	5.36	5.16	18.77	5.36666666666667	-1.80633046255005	1.17783620328295e-16	5.87503382179431e-15	Tap1	transporter 1, ATP-binding cassette, sub-family B (MDR/TAP) [Source:MGI Symbol;Acc:MGI:98483]	Human Diseases;Human Diseases;Cellular Processes;Human Diseases;Human Diseases;Human Diseases;Organismal Systems;Environmental Information Processing	Infectious disease: viral;Infectious disease: viral;Transport and catabolism;Infectious disease: viral;Infectious disease: viral;Immune disease;Immune system;Membrane transport	ko05168//Herpes simplex virus 1 infection;ko05169//Epstein-Barr virus infection;ko04145//Phagosome;ko05163//Human cytomegalovirus infection;ko05170//Human immunodeficiency virus 1 infection;ko05340//Primary immunodeficiency;ko04612//Antigen processing and presentation;ko02010//ABC transporters	K05653;K05653;K05653;K05653;K05653;K05653;K05653;K05653	GO:0005739//mitochondrion;GO:0005783//endoplasmic reticulum;GO:0005789//endoplasmic reticulum membrane;GO:0016020//membrane;GO:0016021//integral component of membrane;GO:0030176//integral component of endoplasmic reticulum membrane;GO:0030670//phagocytic vesicle membrane;GO:0034451//centriolar satellite;GO:0042824//MHC class I peptide loading complex;GO:0042825//TAP complex;GO:0043231//intracellu…	GO:0000166//nucleotide binding;GO:0005524//ATP binding;GO:0015433//peptide antigen-transporting ATPase activity;GO:0015440//peptide-transporting ATPase activity;GO:0016887//ATPase activity;GO:0023029//MHC class Ib protein binding;GO:0042287//MHC protein binding;GO:0042288//MHC class I protein binding;GO:0042605//peptide antigen binding;GO:0042626//ATPase activity, coupled to transmembrane movemen…	GO:0002250//adaptive immune response;GO:0002376//immune system process;GO:0002479//antigen processing and presentation of exogenous peptide antigen via MHC class I, TAP-dependent;GO:0006952//defense response;GO:0015031//protein transport;GO:0015833//peptide transport;GO:0019885//antigen processing and presentation of endogenous peptide antigen via MHC class I;GO:0042270//protection from natural k…	--
ENSMUSG00000001020	4212	5102	3758	1304	1508	1334	760.58	692.72	544.33	232.92	192.50	170.14	665.876666666667	198.52	-1.74597062705993	1.22224523178262e-16	6.07956353870259e-15	S100a4	S100 calcium binding protein A4 [Source:MGI Symbol;Acc:MGI:1330282]	-	-	-	-	GO:0005576//extracellular region;GO:0005634//nucleus;GO:0005737//cytoplasm;GO:0043005//neuron projection;GO:0048471//perinuclear region of cytoplasm	GO:0003779//actin binding;GO:0005509//calcium ion binding;GO:0005515//protein binding;GO:0042802//identical protein binding;GO:0046872//metal ion binding;GO:0046914//transition metal ion binding;GO:0048306//calcium-dependent protein binding;GO:0050786//RAGE receptor binding	GO:0043123//positive regulation of I-kappaB kinase/NF-kappaB signaling	--
ENSMUSG00000039187	81	212	121	4	4	11	1.57	3.23	1.87	0.08	0.06	0.16	2.22333333333333	0.1	-4.47465235557606	1.25568200893197e-16	6.2285315648606e-15	Fanci	Fanconi anemia, complementation group I [Source:MGI Symbol;Acc:MGI:2384790]	Genetic Information Processing	Replication and repair	ko03460//Fanconi anemia pathway	K10895	GO:0005634//nucleus;GO:0005654//nucleoplasm;GO:0005737//cytoplasm;GO:0005829//cytosol;GO:0043240//Fanconi anaemia nuclear complex;GO:1990391//DNA repair complex	GO:0070182//DNA polymerase binding	GO:0006281//DNA repair;GO:0006974//cellular response to DNA damage stimulus;GO:0007049//cell cycle;GO:0031398//positive regulation of protein ubiquitination	--
ENSMUSG00000041219	287	448	238	32	31	62	5.38	6.32	3.48	0.58	0.40	0.86	5.06	0.613333333333333	-3.04439411935845	1.42357937786693e-16	7.04178862896671e-15	Arhgap11a	Rho GTPase activating protein 11A [Source:MGI Symbol;Acc:MGI:2444300]	-	-	-	-	GO:0005634//nucleus;GO:0005759//mitochondrial matrix	GO:0005096//GTPase activator activity	GO:0007165//signal transduction;GO:0043547//positive regulation of GTPase activity	--
ENSMUSG00000026073	270	169	129	7	5	1	18.37	8.05	7.59	0.46	0.22	0.06	11.3366666666667	0.246666666666667	-5.52228992507889	1.45967181722397e-16	7.20037559120673e-15	Il1r2	interleukin 1 receptor, type II [Source:MGI Symbol;Acc:MGI:96546]	Human Diseases;Environmental Information Processing;Human Diseases;Human Diseases;Organismal Systems;Human Diseases;Human Diseases	Cancer: overview;Signaling molecules and interaction;Infectious disease: viral;Infectious disease: parasitic;Immune system;Cardiovascular disease;Cancer: specific types	ko05202//Transcriptional misregulation in cancer;ko04060//Cytokine-cytokine receptor interaction;ko05166//Human T-cell leukemia virus 1 infection;ko05146//Amoebiasis;ko04640//Hematopoietic cell lineage;ko05418//Fluid shear stress and atherosclerosis;ko05215//Prostate cancer	K04387;K04387;K04387;K04387;K04387;K04387;K04387	GO:0005576//extracellular region;GO:0005737//cytoplasm;GO:0005886//plasma membrane;GO:0016020//membrane;GO:0016021//integral component of membrane	GO:0004908//interleukin-1 receptor activity;GO:0004910//interleukin-1, Type II, blocking receptor activity;GO:0019966//interleukin-1 binding	GO:0010955//negative regulation of protein processing;GO:0019221//cytokine-mediated signaling pathway;GO:0032690//negative regulation of interleukin-1 alpha production;GO:1900016//negative regulation of cytokine production involved in inflammatory response;GO:2000660//negative regulation of interleukin-1-mediated signaling pathway	--
ENSMUSG00000023015	336	1152	649	73	99	111	10.28	27.37	17.11	2.75	2.36	2.40	18.2533333333333	2.50333333333333	-2.86623763374363	1.60486564482954e-16	7.89478948201682e-15	Racgap1	Rac GTPase-activating protein 1 [Source:MGI Symbol;Acc:MGI:1349423]	-	-	-	-	GO:0001669//acrosomal vesicle;GO:0005634//nucleus;GO:0005654//nucleoplasm;GO:0005737//cytoplasm;GO:0005819//spindle;GO:0005856//cytoskeleton;GO:0005886//plasma membrane;GO:0016020//membrane;GO:0030496//midbody;GO:0031234//extrinsic component of cytoplasmic side of plasma membrane;GO:0031410//cytoplasmic vesicle;GO:0032154//cleavage furrow;GO:0051233//spindle midzone;GO:0072686//mitotic spindle;GO…	GO:0005096//GTPase activator activity;GO:0005547//phosphatidylinositol-3,4,5-trisphosphate binding;GO:0008017//microtubule binding;GO:0008289//lipid binding;GO:0019901//protein kinase binding;GO:0043014//alpha-tubulin binding;GO:0043015//gamma-tubulin binding;GO:0046872//metal ion binding;GO:0048487//beta-tubulin binding	GO:0000281//mitotic cytokinesis;GO:0000915//actomyosin contractile ring assembly;GO:0006811//ion transport;GO:0007049//cell cycle;GO:0007165//signal transduction;GO:0007283//spermatogenesis;GO:0007405//neuroblast proliferation;GO:0008272//sulfate transport;GO:0030154//cell differentiation;GO:0032467//positive regulation of cytokinesis;GO:0045995//regulation of embryonic development;GO:0050790//re…	--
ENSMUSG00000047675	2736	4283	2555	819	1033	1147	286.00	336.76	214.23	84.55	76.24	84.71	278.996666666667	81.8333333333333	-1.7694873616328	1.67366362884748e-16	8.21060753305756e-15	RPS8	ribosomal protein S8 [Source:MGI Symbol;Acc:MGI:98166]	Human Diseases;Genetic Information Processing	Infectious disease: viral;Translation	ko05171//Coronavirus disease - COVID-19;ko03010//Ribosome	K02995;K02995	GO:0005737//cytoplasm;GO:0005783//endoplasmic reticulum;GO:0005829//cytosol;GO:0005840//ribosome;GO:0016020//membrane;GO:0022626//cytosolic ribosome;GO:0022627//cytosolic small ribosomal subunit;GO:1990904//ribonucleoprotein complex	GO:0003735//structural constituent of ribosome	GO:0000462//maturation of SSU-rRNA from tricistronic rRNA transcript (SSU-rRNA, 5.8S rRNA, LSU-rRNA);GO:0002181//cytoplasmic translation;GO:0006412//translation	--
[truncated: 21,910 more rows]
